# Supplementary material for: Inhibition of RACGAP1 sensitizes triple-negative breast cancer cells to ferroptosis by regulating CPT1A-dependent fatty acid metabolism
Source: J Exp Clin Cancer Res. 2025 Dec 24;44:323. doi: 10.1186/s13046-025-03568-4 (PMC12729191; doi:10.1186/s13046-025-03568-4)
Supplement: Supplementary file 7 — Supplementary Material 7 [file 13046_2025_3568_MOESM7_ESM.xlsx]

## Sheet: Down-regulated DEGs
GSE10810-Down (n=813)	GSE21422-Down (n=884)	GSE54002-Down (n=843)	GSE134359-Down (n=1783)	TCGA-Down (n=2020)	Common-Down (n=95)
SCARA5	ADH1C	MYH11	MIR99A	TTLL10	RBP7
ADH1C	FLJ20021	PAK5	EFCAB1	ANKRD65	TGFBR3
ABCA6	MME	KCNJ16	FAM3D	PLCH2	PALMD
CAVIN2	SCN4B	ADAMTS9-AS2	OTTHUMG00000159877	PRDM16	TXNIP
GNAL	LIMS2	ANGPTL7	USP44	KLHL21	FMO2
CD300LG	CD300LG	DSC1	HS3ST4	RBP7	RGL1
DMD	TBX15	GAS1RR	LPPR1	AL109811.3	LMOD1
GPC3	SRPX	CNN1	ARID4B-IT1	MASP2	OSR1
GHR	LINC01697	OPRPN	ADAMTS9-AS2	ANGPTL7	CRIM1
LEP	IGSF10	TSHZ2	FBXL22	TNFRSF8	VIT
MAOA	PGM5-AS1	COL17A1	MIR145	DHRS3	PLEKHH2
ACVR1C	RPL23AP32	CLCA4	C2orf40	AADACL4	EFEMP1
CFL2	CRYAB	TCEAL7	APCDD1L-AS1	AADACL3	ACTG2
RBMS2	GPIHBP1	SCN3A	CLDN11	LRRC38	GULP1
TMEM100	ANKRD29	OXTR	OTTHUMG00000017144	SLC25A34	CHL1
TMEM132C	CAV1	SMYD1	CXCL2	HSPB7	EOGT
CACHD1	ADAMTS9-AS2	ZNF638	LRRN4CL	CLCNKB	PROS1
ITSN1	GPAM	MYLK	RYR3	EPHA2	CRYBG3
MAMDC2	CAV2	PAMR1	RNA5SP338	IFFO2	BOC
LRRN4CL	PHYHD1	TMEM255A	SPRY2	RNF186	PLSCR4
EBF1	RGMA	TSLP	ABCA10	PLA2G2A	TM4SF18
SCN4B	ZNF204P	CAPZA3	OTTHUMG00000163513	PLA2G5	MME
LYVE1	FXYD1	CARMN	OTTHUMG00000154332	KIF17	SPARCL1
PPP1R14A	AKAP11	TCEAL2	LINC00842	ALPL	PKD2
PCK1	HLF	SLC7A3	PAMR1	LDLRAD2	SYNPO2
SLIT3	G0S2	CNTNAP3P2	TPO	MYOM3	IRX1
PARVA	LDB2	LMOD1	DMD	FAM110D	PDZD2
PDE2A	SLK	C2orf40	LOC100507053	CD164L2	GHR
SVEP1	FAM13C	WIF1	PACRG	TINAGL1	PIK3R1
EZH1	GNG11	CD200	ADAM33	HCRTR1	CDO1
CIDEC	FAM171A1	C4BPA	ALDH1A2	RSPO1	EGR1
PCOLCE2	ACVR1C	EMP1	OTTHUMG00000017569	RIMS3	ADRB2
KLHL21	EBF1	IL33	B3GALT1	CLDN19	FAXDC2
GYG2	HSPB2	MAGI2-AS3	SCN3A	TIE1	ID4
CAV2	RBP4	PIGR	GIPC2	MPL	SH3BGRL2
ZNF106	C8orf88	CCDC8	BTNL9	PTCH2	RSPO3
SHE	LYVE1	MGARP	RELN	LURAP1	ECHDC1
CARMN	DMD	SCN4B	OTTHUMG00000163785	TAL1	PLAGL1
FHL1	RGCC	MME	OTTHUMG00000017662	TRABD2B	HOXA5
CHL1	ALDH9A1	MT1M	OTTHUMG00000162573	CDKN2C	GNAI1
GPD1	LRRN4CL	EGR2	LOC100127983	C1orf185	CAV1
AOC3	CFD	KCNH8	FIGF	PODN	MET
TTC28	CLDN5	NGFR	SNORD114-13	SLC1A7	MID1
LINC01697	POU6F1	CREB5	OTTHUMG00000163147	AL357673.1	DMD
SLC19A3	LEP	C8orf88	ZNF346-IT1	CDCP2	TMEM47
CLIC5	TSC1	SLC27A6	SNORD113-4	MROH7	TSPAN7
CCDC69	ARHGAP6	HOXA4	SCARA5	PLPP3	MAOA
ITIH5	FMO2	NRG1	CA4	JUN	RGN
GPIHBP1	MICU3	SLC25A27	FREM1	PGM1	ITM2A
KANK1	DSEL	PAK3	SMYD1	CACHD1	GPRASP1
FBLN5	VWF	RNF180	PRRG3	AK4	TCEAL7
MTURN	CLMP	HS3ST4	OSR1	LEPR	ARHGEF6
HSPB7	ANKRD35	CCL28	OTTHUMG00000152579	WLS	LPL
TBX15	HOXA5	CHL1	OXTR	RPE65	DPYSL2
PALMD	ADGRL4	DCT	APCDD1	PTGER3	FABP4
PPP1R12B	PIK3R1	PIK3C2G	LOC100506047	NEGR1	MATN2
ANKRD29	COL6A6	GIPC2	FAM150B	FPGT-TNNI3K	COL14A1
ASPA	HOXA7	AK5	OTTHUMG00000041231	ST6GALNAC3	KANK1
HSPB2	TSLP	DGKI	IGSF10	AK5	IL33
BHMT2	PPP1R14A	ABCB1	CCDC8	NEXN	NFIB
PPP1R1A	LHFPL6	PPP1R14A	LMOD1	DNAJB4	MAMDC2
MCAM	CA4	CA3	GRIA4	GIPC2	ANXA1
PEAR1	LMOD1	NDRG2	HPSE2	PTGFR	PAMR1
PPARG	SLC16A7	PELI2	OTTHUMG00000160859	ADGRL4	AMOTL1
CLIP4	MTURN	EDN3	OTTHUMG00000153431	ADGRL2	PDGFD
ADAMTS9-AS2	AOC3	MICU3	NAALAD2	CCN1	CRYAB
PGM5	PCOLCE2	GGTA1P	OTTHUMG00000067435	CLCA1	ZBTB16
ARHGAP20	GPR146	MAMDC2	SYN2	CLCA4	CLMP
CIDEA	PLIN1	ARRDC3	LEPR	LRRC8C	ADD3
LMOD1	PAM	EOGT	OTTHUMG00000015822	HFM1	EMP1
SOX5	CORO2B	SMIM10L2A	FAM196B	TGFBR3	BHLHE41
TSPAN7	ZBTB4	CDH12	CASP12	DIPK1A	METTL7A
CFD	CDO1	RNF103	PI16	F3	IGFBP6
S100B	VGLL3	PLK3	RSPO1	DPYD	WASF3
TLN2	MAP1LC3C	DCAF1	TRPM6	PLPPR4	FOXO1
PLIN4	PLSCR4	RGS2	NCALD	PALMD	SPRY2
ABCA8	PID1	ITPRIPL1	FAM13A	S1PR1	IRS2
SEMA3G	IGFBP6	GPRASP1	OTTHUMG00000154028	AMY2B	NDRG2
ABCA5	SMOC2	ARID5A	OVCH2	SYPL2	SAMD4A
RBP4	NDN	ZBTB24	CNTNAP3	GSTM2	PELI2
SPRY2	LOC101926960	RYR3	HIF3A	GSTM5	MEIS2
KLB	TIMP4	CFI	PGM5P2	UBL4B	SYNM
PARD3B	NRN1	TAGLN	CNTNAP3B	KCNC4	PPL
GNAI1	TTC28	NR3C2	SNORD114-30	PROK1	MT1M
PGM5-AS1	OSR1	TTC23	XIAP-AS1	KCNA2	TMEM220
EGFLAM	HYMAI	SFRP1	ABCA9	INKA2	HLF
2025-03-01	CYYR1	FAT2	OTTHUMG00000019981	DENND2C	ABCA5
TRARG1	DNAJB4	KLHL13	LOC283299	AMPD1	APCDD1
NMT2	RILPL2	BBOX1	SAMD5	TSHB	ANKRD29
EBF3	DAAM2	RFX6	CLCA4	CASQ2	MYL9
SH3GLB1	TMEM47	EPB41L4A-AS1	OTTHUMG00000155934	TBX15	CNN1
UGP2	RAB11FIP2	KRAS	NRG2	HSD3B1	TTC28
ALDH2	COL15A1	CITED1	TMEM213	HMGCS2	CYYR1
FAXDC2	GPC3	TANK	LDB2	ANKRD35	ADAMTS1
TIMP4	FRMD4B	BACH2	KLF15	LIX1L	ETS2
HLF	DLC1	IRX1	SCN3B	TXNIP
IGFBP6	BHMT2	IFFO2	HTR2A	ADAMTSL4
FZD4	TM4SF18	SOSTDC1	HYMAI	HRNR
CRYAB	AK3	FOSB	TPT1-AS1	LCE3A
TF	PLIN4	SPHKAP	TNXB	SPRR2B
FAM162B	NEURL1B	CAV2	NR3C2	SPRR2F
MYCT1	CFH	PER2	GOLGA6L4	S100A4
CCDC3	PROS1	FHOD3	PRDM5	NPR1
ALDH1A1	RNF150	ELAC1	ABCA6	SHE
KLHL29	MMRN2	ST8SIA1	OTTHUMG00000066812	TDRD10
PLAC9	ADGRA2	WDR20	CHIC2	NES
GPR146	ESD	MUC15	ADAMTS5	PEAR1
CDO1	CIDEC	TMED6	MEG8	ETV3L
CDKN2C	SH3BGRL2	P3H2	CAPZA3	KIRREL1
MMRN2	TMEM100	WEE1	SDPR	SPTA1
AKAP12	C2orf40	HEY2	RHOJ	CADM3
CAT	FAM162B	CX3CL1	KIT	ACKR1
HRASLS5	TINAGL1	ZNF300P1	LOC100652994	FCER1A
C2CD2	HOXA4	KIT	MIR3616	ATP1A2
PDZD2	IGF1	DKK3	CHST9	ITLN1
ABCA9	LPL	KLK5	HNRNPA1L2	MPZ
TMEM220	AMOTL2	SYNM	STAB2	DDR2
SLC35G2	RBP7	DDX19B	OR5P3	LMX1A
ACO1	MAOA	SNCA	GPR144	RXRG
KLF15	CCBE1	PDGFA	OTTHUMG00000161243	DPT
PLIN1	ANXA1	ARHGEF28	PARK2	SELP
PRKAR2B	PCK1	TMEM220	NPHP3	SELE
CLDN5	SLIT3	APCDD1	FMO2	FMO2
VGLL3	PPARG	KRT5	CAPN11	MYOC
TNMD	ABCA6	ST7-AS1	PIGR	PAPPA2
ADRB2	ZBTB16	MIR100HG	OTTHUMG00000015507	ASTN1
FXYD1	REV3L	DMD	OR5P2	ANGPTL1
IL11RA	ECM2	PDLIM3	PELI1	KIAA1614
MEOX2	GSN	NAP1L2	CDO1	LAMC1
ESYT1	SPART	ACTG2	TMEM178A	LAMC2
CES1	PDE2A	FGFBP1	TSHZ2	NMNAT2
SOD3	GPRASP1	EGR1	RNA5SP206	RGL1
CA4	HRCT1	CSRNP1	STARD9	COLGALT2
ABLIM1	SYNPO2	CHST9	LOC100996472	PRG4
CELF2	IGDCC4	MGAT4A	FAM162B	PTGS2
CHRDL1	MAMDC2	ARL4C	MIR4524A	PLA2G4A
ALDH1L1	VIT	SOCS5	MIR30B	RGS2
CLMP	FGF14-AS2	ZNF33B	KIAA1456	KCNT2
SH3BGRL2	PDGFC	MAFF	BMX	CFH
CEP112	LTBP4	EPHA2	HNRNPDL	CFHR1
ACSS2	TNS2	LCA5	OTTHUMG00000015769	NR5A2
NATD1	APCDD1	GRAMD2B	GOLGA6L10	IGFN1
ANO6	PLAC9	PTPRZ1	OTTHUMG00000164182	CSRP1
MMD	CD36	BCL10	OTTHUMG00000017664	LMOD1
TNS2	MET	PTCHD1	SLIT2-IT1	LGR6
RNF150	GIMAP8	C10orf90	LINC00639	PPP1R12B
MOCS1	NR3C1	STX12	ZNF300P1	FMOD
AKR1C1	ECPAS	PDLIM4	COL6A6	PRELP
MRAP	COX7A1	FAM189A2	SLC13A2	ATP2B4
ARHGAP6	GGTA1P	LONRF1	SOCS5	MFSD4A
HSDL2	PRTFDC1	ARL4A	AKAP6	PM20D1
VKORC1L1	CDC14B	TESC	OTTHUMG00000154876	PIGR
FAM107A	ANGPTL1	SOX10	MYH11	C4BPA
CD34	PLEKHH2	CACHD1	OTTHUMG00000021838	CR1
LARP6	JAZF1	GPM6B	WWTR1-IT1	CD34
PAMR1	CHL1	ANXA1	PELI2	LAMB3
AKR1C2	ACKR1	STAC2	CSRNP3	G0S2
EPAS1	GALNT16	TRABD2B	METTL24	HSD11B1
WASF3	C1RL	CLTRN	OTTHUMG00000164883	ATF3
STXBP1	ZNF521	CBX7	GOLGA8K	FAM71A
DAAM2	GULP1	ITM2A	RNA5SP448	PROX1
LOC100288911	PEAR1	MEIS2	SNORD114-29	PTPN14
LHFPL6	PLPP1	ROPN1	CD300LG	MARK1
GLYAT	C11orf74	THSD7B	MICU3	C1orf115
OSBPL1A	PER2	CMTM7	LOC100506990	MTARC1
KATNAL1	WDFY3-AS2	TMEM18	OTTHUMG00000034707	COQ8A
KANK3	KL	ABHD13	PKHD1L1	RHOU
CXorf36	NAALADL1	KRT14	HNRNPD	FAM89A
ARHGAP21	ADCY4	MRGPRF	CLDN8	SLC35F3
FOXP2	OLFML2A	NSG1	LOC284578	GREM2
CYYR1	CARMN	BMP5	SNORD114-5	MAP1LC3C
LDB2	RASIP1	TLE4	MIR382	PLD5
EBF2	SEMA3G	TMEM71	MAMDC2	OR2B11
CCDC178	SBF2	SEMA5A	C10orf90	OR2L2
CCM2L	TRPC1	JAM3	OTTHUMG00000019965	OR2L3
CUTC	KAT2B	FMO2	OTTHUMG00000150056	OR2L13
ARHGEF6	TRARG1	SPRY2	NR2F2-AS1	OR2T4
FGF2	CIDEA	RCAN1	TMEM220	ALKAL2
C19orf12	ITIH5	DENND2C	OTTHUMG00000160762	SNTG2
ROBO4	CDKN2C	CSRP1	OTTHUMG00000155450	TPO
STAT5A	EGFLAM	TRPC1	OTTHUMG00000153158	DCDC2C
FIGN	PLAGL1	PPTC7	C7orf55-LUC7L2	ITGB1BP1
BCL2L2	WASF3	KLK7	RAPGEF3	KLF11
CAVIN1	LAMA4	PROS1	GOLGA6L5	LPIN1
GNG2	PCDH19	ID4	RNA5SP300	CYRIA
CAV1	SNX21	MPPED2	UBE2D3	OSR1
PLEKHH2	MAGI2-AS3	CDH13	FXYD1	APOB
ADAMTS5	TMEM132C	WIPF3	FAM13C	KLHL29
OLFML2A	ZCCHC24	CAV1	SPHKAP	AC008073.3
PALM	CNRIP1	DSC3	BACH2	FAM228A
CORO2B	RAPGEF3	SCAF8	NDRG2	FNDC4
VIT	SHE	BHLHE41	RGS6	PCARE
COX7A1	LHX6	PIAS1	OTTHUMG00000163782	CLIP4
ADGRF5	HIF3A	EFNB3	OTTHUMG00000055852	ALK
FGF1	ENPP2	PTX3	SYNM	XDH
AIFM2	TMEM220	KCNJ2	OR7E5P	CRIM1
MAGI2-AS3	PURA	CLDN8	KCNE1	VIT
NUDT7	GAS7	PCGF5	TESC	GPATCH11
PID1	TSPAN7	LPCAT2	AGAP11	TMEM178A
NDRG2	PDGFD	SGK1	SNORD114-2	PKDCC
GNG11	EIF4E3	HOXA2	OTTHUMG00000163781	HAAO
AHNAK	TMEM204	C9orf72	SCN2A	ZFP36L2
SHANK3	SERINC1	HOXA5	MAGI2-AS3	PLEKHH2
TBC1D2B	RASL12	MYLK4	AKT3-IT1	C1GALT1C1L
SNX21	EFEMP2	PRKD1	SNORD114-24	ABCG8
MATN2	CRYBG3	KLF10	HLF	EPAS1
KANK2	MPPED2	CRYAB	SNORD114-10	RHOQ
SNCG	FBLN5	USP31	GRAMD3	FOXN2
SAMD4A	AKR1C2	ZBTB21	SLC25A27	STON1
FAM13A	SH3KBP1	ARHGAP19	MIR1296	STON1-GTF2A1L
SPTBN1	IGIP	KRT15	GPRASP1	AC073082.1
ANKRD40	GYPC	STOX2	CCL28	LHCGR
STARD9	ADGRF5	LAMB3	OTTHUMG00000161717	NRXN1
ANK2	ADAM33	PLPP1	OTTHUMG00000058670	GPR75
FAM213A	NEK7	DIRAS2	OTTHUMG00000154250	SPTBN1
PLXNA4	WBP4	FBXW7	TMEM132C	EFEMP1
AOX1	CDH5	TUBB2B	KL	CCDC85A
MME	CAVIN2	ABCG2	MIR1295A	EHBP1
LOC101930114	DPYSL2	MATN2	MIR101-1	WDPCP
ACAT1	HSPA12B	JMJD1C	SNORD113-2	UGP2
GDPD5	DCN	SAV1	TACR1	PELI1
IGSF10	C20orf194	ZNF204P	MIR497HG	CEP68
DPT	GPX3	OLFM4	C13orf45	CNRIP1
ITGA7	LETMD1	GPR87	KCNJ16	PROKR1
S1PR1	MEIS2	SIPA1L1	FLJ31306	GKN1
NR3C1	RGN	TTC28	PDE9A	PCYOX1
PTPRM	TCEAL7	SLC28A3	CCDC36	FIGLA
AMOTL2	MEOX1	SLC6A14	OTTHUMG00000156455	ANKRD53
CEBPA	CD248	KCTD9	TEX12	CYP26B1
EMP1	TCF4	ZNF334	TMOD1	ACTG2
LGALS12	CFL2	TM4SF18	EIF1	TACR1
NTRK2	SUCLG1	SH3GLB1	SNORD114-31	LRRTM4
EDNRB	ZBTB20	IQCN	OTTHUMG00000046186	DNAH6
LPL	MEIS3P1	HOMER2	MIRLET7C	RETSAT
MXRA7	CBX7	TSC22D1	EML5	ELMOD3
OPTN	FOXO1	TF	VPS36	SFTPB
NPR3	ZC3H6	AFP	ABCA8	ATOH8
KCNAB1	SHANK3	PELI1	UBE2Q2P1	SMYD1
RBMS3	CA3	DAB2IP	MT1X	AL845331.2
KAT2B	CRIM1	ANKRD29	OTTHUMG00000163671	ADRA2B
KLHL31	OAF	PALLD	SNORD114-16	ITPRIPL1
PLSCR4	FREM1	LTBP2	JAM2	ARID5A
ARAP3	SVEP1	INPP1	LIFR	IL1R1
SYNPO	SERPING1	ANPEP	RNA5SP433	POU3F3
ADIPOQ	ITGA1	KLRB1	GTF2IRD2B	ECRG4
GPX3	PRICKLE2	SLC25A45	FGF2	SULT1C3
MEOX1	GOLGA8N	GABRP	OTTHUMG00000021416	SULT1C4
HSPA12A	DDR2	LY75	TMPRSS2	EDAR
LINC00667	MRGPRF	PSMD6-AS2	FAM126A	SEPTIN10
C2orf88	STX12	JCHAIN	HCG11	RGPD8
GPATCH11	MT1M	DUSP2	MIR218-1	MARCO
NDN	PCGF5	POU6F1	FOXO3	TMEM37
ACSL1	CAVIN1	SH3BGRL2	ID4	SCTR
PLA2G4A	FRMD3	MXI1	OTTHUMG00000013230	GYPC
RAPGEF3	ARHGEF6	RASL10A	LOC100505774	BIN1
ARHGEF40	METTL7A	GAS2	TCEAL7	MYO7B
ACADL	ACKR4	CYP26A1	PLEKHH2	LIMS2
ANKRD35	STARD13	FAM13B	BMP2	GPR17
F8	BCL6	GOLGA8A	LINC00311	ARHGEF4
MEST	ZEB2	ACTA2	PID1	THSD7B
RERGL	RUNDC3B	DPYSL2	OTTHUMG00000013217	ZEB2
MT1X	EHBP1	FOXO1	WARS2-IT1	RND3
ANXA1	EPS15	ST5	GTF2IRD2	FMNL2
SOX7	RGL1	DCDC2	TNMD	ACVR1C
PKD2	SPRY2	FOLR1	LINC00601	CD302
RETSAT	MXRA8	LINC01198	EDN3	PLA2R1
GIMAP8	THRSP	RNF128	NDUFC2-KCTD14	DPP4
NMNAT2	P2RY14	FEZ1	ADAMTS9-AS1	FIGN
LAMA4	ALAD	EIF1	IRX1	COBLL1
ECHDC3	THYN1	APCDD1L	OTTHUMG00000009307	SCN3A
PCDH18	MYL9	HLF	MME	SCN2A
PDK4	PRIMA1	ABCA5	RUNDC3B	CSRNP3
ATP2B4	EDNRB	P2RY13	OTTHUMG00000014120	SCN9A
SEC62	AASS	GLIPR1	ABCB1	SCN7A
UST	LINC00312	LINC00597	OTTHUMG00000017023	B3GALT1
HSPA12B	SAMD4A	NAP1L3	FOLR1	ABCB11
TNIP1	LOC101930114	CPS1	AASS	DHRS9
ADH1B	INHBB	MIR3682	CNN1	CYBRD1
SRPX	INPP1	CCNB1IP1	EGFLAM	MAP3K20
ITM2A	FHL1	TRIM29	LINC00453	HOXD3
MBNL2	CLIC5	CHD9	ABCB5	PDE11A
NAT8L	COL4A3BP	LOC145474	LOC100505679	CCDC141
METTL7A	DEFB132	MMP7	RUNX1T1	PDE1A
ROCK2	JAM2	TENM2	OTTHUMG00000041230	ZSWIM2
FAM149A	ZNF106	RNF39	KLHL13	CALCRL
ATP1A2	FAM107A	BTG1	MIR4450	TFPI
RBP7	ARHGEF28	SDC4	OTTHUMG00000163843	GULP1
FERMT2	LMO2	BMT2	SH3D19	C2orf88
LAMA2	PELI2	ADGRL3	RPL23AP32	MSTN
ACSM5	DMAC1	FASTKD2	MIR1285-2	INPP1
SSPN	RDH5	VPS13A	ARHGAP6	CAVIN2
BMP6	TGFB1I1	ALKAL2	CRYBG3	TMEFF2
TMOD1	PPP3CB	FDCSP	ZNF638-IT1	RFTN2
PTPRB	CPS1	PIK3R1	SEMA3G	AOX1
TEAD1	TEK	CSN1S1	TSPYL2	FZD7
COQ8A	KLHDC1	AMOTL1	SNORD114-14	PARD3B
NMB	OGN	IGFBP6	SF3B1	ZDBF2
THRB	BIN1	RAD51-AS1	HIBCH	FAM237A
NIPSNAP3B	MRAS	WFDC2	RGPD3	FZD5
PFKFB3	NPR2	PNRC1	TARDBP	PLEKHM3
ZNF436-AS1	DPT	EGR3	PLA2R1	ACADL
RERE	PAMR1	RARB	MIR3120	CPS1
DGAT2	TACC1	FZD7	SHE	PECR
ANGPTL1	CAT	LOC101927668	BOC	TNS1
CACNA2D1	VPS36	TNRC6B	MIR100HG	CXCR2
CYGB	ANGPTL2	CELF5	KCNH8	GPBAR1
CRYBG3	FGF7P3	RAPGEF2	OTTHUMG00000162821	TMBIM1
C2orf40	CALB2	SACS	UGGT2-IT1	DES
VWF	LRRC17	VPS36	JPH2	PAX3
RNF125	PALMD	C7orf31	GOLGA8O	MOGAT1
DTX1	C1R	CYR61	LOC100126784	FAM124B
DOCK11	ALDH1L1	CCNL1	MAGI2-IT1	COL4A3
SBF2	EFEMP1	TMEM26	PIK3C2G	C2orf83
CNRIP1	ST3GAL6	SLC35F3	MIR548Q	SLC19A3
APOL6	FBXL3	OSR1	OTTHUMG00000022349	DAW1
DCUN1D3	LYRM7	ARMCX4	SRSF10	SPHKAP
KLHDC8B	OLFML1	RGCC	MEOX1	PID1
PRICKLE2	NOSTRIN	GNRH1	FAT4	NMUR1
NOTCH4	GIPC2	HYMAI	RNA5SP479	ACKR3
HOXA3	LOC286437	PLAGL1	OTTHUMG00000017979	KLHL30
SNN	LIPE	RASAL2	ARL4A	PER2
LINC01140	PCSK5	TPM2	ZNF334	TWIST2
TEK	ANO6	RNF150	PDE2A	AGXT
RRAS	HSPB7	AASS	TBX18	BOK
NPR2	ECHDC1	CAPN3	RBMS3	CHL1
P2RY14	ADH1B	GOLGA8N	RNA5SP71	CNTN6
LOC643733	STAT5A	MIR205HG	MYOM1	CAV3
TWIST2	DGAT2	PLA2G4A	RBP7	OXTR
HOXA5	EZH1	SRSF5	MIR4287	CAMK1
SYNM	MOB3C	MDN1	VIT	CIDEC
ZCCHC24	AGTR1	LOC101927391	NIPSNAP3B	SYN2
PGM1	SLC19A3	ANGPTL4	CXCL1	TIMP4
AKR1C3	FAM168B	BTBD11	MIR26A1	PPARG
JADE1	JAM3	DSG1	SLC35F3	FBLN2
DNAJB4	PTPRM	RIPK4	OTTHUMG00000046152	GRIP2
MET	ETS2	PLEKHH2	OTTHUMG00000009304	FGD5
IRS2	ECSCR	ANKRD35	APBA1	GALNT15
DIXDC1	SERPINF1	BBS2	ARHGAP20	PLCL2
GALNT15	OMD	FTO	MIR1273A	SATB1
RPL23AP32	ZNF436-AS1	PLSCR4	FAM107A	KCNH8
LDHB	MFAP4	MIA	TRAF3IP2-AS1	KAT2B
ENPP2	PLPP3	CFL2	OTTHUMG00000017562	THRB
RASIP1	FGD4	FRZB	ANKAR	RARB
FLT1	TMTC1	ELF3	LOC100506834	LRRC3B
PLA2G16	CRK	KLF5	OTTHUMG00000163560	RBMS3
TMEM273	EMCN	PRIMA1	OTTHUMG00000015498	TGFBR2
PTCH1	SH3GLB1	RNF145	FAT2	CRTAP
DOCK6	GIMAP1	ZNF502	CLEC1A	ITGA9
TYRO3	PJA2	CYYR1	MIR505	SCN5A
MGLL	APOD	FAM3D	FOXP2	SCN11A
MOB3B	ZFYVE1	SRSF11	PDE1C	CSRNP1
G0S2	F3	TRIM2	SFRP1	CX3CR1
AFAP1L1	LRRC37A2	LINC01578	RGPD6	MYRIP
PLPP1	TNMD	HCG11	LOC145474	KLHL40
FADS3	P3H2	LOC101927196	OTTHUMG00000033074	HHATL
GPAM	ABCA9	CDC42EP5	SUGT1P3	ZNF662
ITGB1BP1	FAXDC2	PDGFD	SRPX	ZNF502
TGFBR3	TLN2	MET	ARRDC3	CLEC3B
LIPE	LIPT1	IMMP2L	ZBTB20	LRRC2
PYGL	CLEC14A	F3	PROS1	TDGF1
KLF11	IL33	RPL31	MIR936	TMIE
PC	HSPB6	INTS6L	MLH3	MYL3
ARHGEF15	FAM228B	ETS2	OTTHUMG00000164768	PTH1R
ECSCR	SUCLA2	FBXO32	LOC101059939	CCDC36
SMAD6	CHRDL1	PLEKHS1	ACTG2	HYAL1
TLCD2	KCNB1	RRAGD	PAK3	GLYCTK
NRN1	SOD3	WBP2NL	GRIA3	SEMA3G
CASQ2	SETBP1	CRIM1	CUBN	IL17RD
SMAD9	PTAR1	TDRD6	RGPD8	DNASE1L3
PNPLA2	DEPP1	SKAP2	PROL1	ABHD6
GSN	LRRC8C	EIF4E3	OTTHUMG00000017025	FAM107A
MT1M	MYRIP	RGN	PREX2	FAM3D
EFEMP1	GHR	LOC100288911	PAK7	FEZF2
TNS1	BICC1	HSPA4L	OTTHUMG00000163729	PRICKLE2
ATOH8	GALNT15	TFAP2C	OTTHUMG00000013475	ADAMTS9
FAM69A	COBLL1	CDC14B	HIATL2	TAFA1
SLC7A10	FABP5	PSMD11	SNORD114-17	EOGT
CALB2	CCDC178	DDX5	MEG3	MITF
JAM2	PLP1	GRAMD1C	RERGL	EIF4E3
MID1	YBX3	ARHGAP18	GOLGA8Q	PROK2
CFH	C14orf28	NR4A1	DNAJC18	PDZRN3
C14orf180	CES1	MFGE8	KRT15	GBE1
FXYD6	RUFY3	RSBN1	AQP7P1	CADM2
CDH5	ACSS2	NFAT5	FGD4	VGLL3
CBX7	SMARCA2	INAFM2	OTTHUMG00000157225	PROS1
HACD2	AQP1	DIRAS3	MIR30E	STX19
RTN3	PKD2	LINC00893	LRFN5	CRYBG3
KLF4	TSPAN4	MRAP2	OTTHUMG00000013382	OR5K2
ADCY4	FGFBP2	TTC32	LOC100289473	GPR15
DPYSL2	ZFPM2	ZNF521	SLC27A6	FILIP1L
ZNF423	PEX3	SNAI2	MIR1271	ABI3BP
ADGRL4	INMT	NAP1L1	CX3CL1	NECTIN3
PKDCC	BNIP3L	TCN1	ZNF721	PHLDB2
FOXO1	GLIPR2	JUN	MYEOV	CD200
RSPO3	CKMT2-AS1	ELF5	OTTHUMG00000066698	CCDC80
TMEM64	TRIM56	MID1	ACTA2	BOC
SLC9A9	EOGT	FGF14-AS2	RBPMS	ARHGAP31
ZBTB16	NDRG2	PRNP	OR2L8	FSTL1
TMEM37	CCDC3	C14orf28	NALCN	FBXO40
LHX6	ABLIM3	DNAJB4	OTTHUMG00000041308	ADCY5
FOXN2	BOK	PI15	CXCL5	MYLK
HSPB6	PTPRG	CIRBP	IGFBP6	KALRN
CDKN1C	BHLHE41	ALDH1A3	WSB1	ALDH1L1
PECR	RBPJ	CRISPLD1	OTTHUMG00000151204	KLF15
APCDD1	TNRC6B	ZNF750	RBM25	MGLL
HCAR3	SEC62	CLIP1	LOC145757	COL6A6
TCF7L1	ARHGAP21	LAMC2	ITIH5	ACAD11
MAPK10	SNORD114-3	MYL9	LOC100131564	ACKR4
PPP1R16B	DDX19B	RASL12	EBF1	TF
COBLL1	DCUN1D3	PDGFC	MMRN2	AMOTL2
ADM	ABCD4	ZSCAN18	TGFBR2	EPHB1
FGD5	SPARCL1	AMT	MIR222	KY
TEF	CPEB1	ZBTB20	MIR4441	SLC35G2
NPR1	ANK2	KLF6	SNORD114-25	A4GNT
ELMOD3	BMP2	PALMD	HCG23	MRAS
ADHFE1	COQ8A	FERMT1	CLK4	TRPC1
BIN1	SYNPO	TMEM47	RGPD5	PCOLCE2
GBE1	FEZ1	CKMT2-AS1	STX12	PAQR9
ADGRA2	KANK3	NMT2	MIR4681	SLC9A9
CLDN11	ASB1	CDKN1C	OTTHUMG00000020457	PLSCR4
ADAM33	GSTM5	VIT	RAPGEF2	TM4SF18
SOBP	NHLRC3	NDN	SOSTDC1	P2RY14
MFAP4	ABL1	LGR4	B3GNT3	P2RY12
SPRY1	TGFBR3	GNL3	OTTHUMG00000039995	IGSF10
BOK	ITM2A	ARRDC4	LINC00478	AADACL2
NR3C2	RARRES2	HACE1	LOC554249	AADAC
LIFR	CRBN	AMIGO2	ZNF667	GPR149
PDE3B	PKN3	RND3	CYYR1	MME
CD36	PSMD6-AS2	FOLH1B	CHD9	KCNAB1
ANKDD1A	COX4I2	NEXN	SNORD114-9	TIPARP
ANGPTL2	PFKFB3	FRMD6	TENM2	PTX3
DHDDS	SIDT2	CCT6B	DENND2C	SLC66A1L
PROS1	SNX33	FNDC3A	LOC100509621	SCHIP1
CCDC82	LAMB2	ZNF677	MIR149	PPM1L
AVPI1	MIR100HG	ARHGAP36	DFNB59	SLITRK3
FRMD3	MTHFD1	RNPC3	OTTHUMG00000152373	BCHE
LIX1L	WDR36	HOXA1	GOLGA8J	MECOM
HOOK2	PPL	SMARCA2	RNPC3	LRRC34
TFPI	TMEM170B	RUBCNL	ZNF502	CLDN11
AXIN2	ANG	MT1X	OTTHUMG00000149883	SLC7A14
ARHGAP24	PCDH18	EVA1C	ADH1C	PLD1
RBPMS2	FAM149A	LBH	ABCA5	NLGN1
MSX1	NFU1	DEFB1	ZFP37	KCNMB2
GLDN	SSBP2	COL7A1	SNORD64	HTR3C
AQP1	CAPN3	BEX2	WDFY2	EHHADH
CYP26B1	PAK3	SLAIN1	SLCO1A2	ETV5
MAF	ATP2B1-AS1	METTL7A	SLC22A3	ADIPOQ
THRSP	NUAK1	ZNF662	FLJ43663	MASP1
ADIRF	DUSP7	LOC100506990	CACHD1	BCL6
PTGIS	RNASE4	MB21D2	ITGA7	TP63
MDFIC	WASF1	PODXL	CPAMD8	P3H2
MEDAG	MPHOSPH8	BNC1	MIR573	GMNC
FMOD	EMP1	PSMA3-AS1	NR5A2	OSTN
DDR2	ROBO3	KRT23	MYO9A	UTS2B
LINC00312	NPR1	SPARCL1	ZNF514	CCDC50
EPB41L2	SAT2	PPP1R14C	FAR1-IT1	ATP13A5
ADRB1	EPB41L2	ZNF37BP	HSD17B2	ATP13A4
TGFBR2	ADRA2A	ZBTB4	NKTR	FAM43A
SYNPO2	GNAI1	BTBD3	KLHL29	APOD
ACKR1	LINC01279	ZNF559	TRPC6	NAT8L
DUSP6	ALDH2	PPL	KLHL2	NSG1
EPDR1	TFPI	SOD2	GOLGA8T	MSX1
GIMAP6	TBC1D4	NR3C1	SLC26A5	CYTL1
INMT	DUSP22	ITPR1	MRAS	EVC2
ESAM	UNC119B	STX19	AQP7	C1QTNF7
ADAMTS1	COL16A1	PXDC1	FBLN5	BST1
EMCN	RBFOX2	IGF2BP2	RNU105B	FGFBP1
EOGT	MRAP	RGL1	C3orf58	FGFBP2
HSD11B1	BOC	AHR	SNORD113-3	LDB2
CDKN2B	APOL6	PI3	THSD7A	SLIT2
MAP7D1	CCDC69	TBC1D4	ZNF660	PPARGC1A
RARRES2	PHYKPL	CARD6	PIK3R1	SOD3
EPS8	PJA1	ZNF462	EBF3	NWD2
STON1	MGLL	PROM1	OTTHUMG00000152013	KLB
HADH	PRELP	CD14	FLJ43315	LIMCH1
DCBLD2	TWIST1	JAG2	SLC25A36	SHISA3
TIE1	EPAS1	FRMD4B	MIR1285-1	KCTD8
PRELP	LMBRD1	RORA	GSN	GABRG1
KLF2	DENND5A	VSNL1	PPARG	GABRA2
UTRN	CHD9	CMYA5	SNORD114-8	GABRA4
DEFB132	SASH1	KLHL2	IGFBP1	CNGA1
RFTN1	ATP8B4	GPAT3	HSD17B13	SGCB
HOXD4	FHOD3	GEM	NFAT5	PDGFRA
CRIM1	HCG11	TIPARP	FAM66B	KIT
RGN	FAM46A	GSPT2	L3MBTL4	KDR
CPED1	ISLR	NFASC	SPRY1	EXOC1L
GGTA1P	RCAN2	2025-09-10	RNF138P1	ADGRL3
ITGA9	GAS6	GBP2	MFGE8	TMPRSS11F
ADD3	NEXN	BOC	GATAD1	UGT2B28
AVPR1A	AKR1C3	KRBOX1	OTTHUMG00000016875	CSN1S1
HBB	COL6A1	RCSD1	EIF3L	OPRPN
CSGALNACT1	ARHGEF40	PPM1L	SCN7A	MUC7
PTPRS	PLEKHF1	PKD2	OTTHUMG00000152548	AMBN
RBPMS	STAT6	FOS	LOC541472	ENAM
CDC42BPB	RNF180	LXN	MEOX2	JCHAIN
OLFML1	TPPP3	IL17RD	WHAMMP1	SLC4A4
PLAGL1	NR1D2	KCTD12	MIR3682	ADAMTS3
ECHDC1	ZBTB34	SPRY1	OTTHUMG00000066368	ALB
PPL	ADAMTS1	CNTN4	GOLGA8R	AFP
OXCT1	TUBB6	CLYBL	BDH2	RASSF6
MECOM	TNIP1	PM20D2	SPG20OS	PF4V1
ADRA2A	CSNK2A2	ADAMTS1	PKD2	PF4
BCL6	FSTL1	TDRP	FLJ37644	PPBP
DEPP1	CTDSP1	KLK6	MIR4654	CXCL3
FAM13C	ID4	RHOU	MIR944	CXCL2
SYN2	GBE1	CDO1	FAM133CP	PARM1
SMIM3	ITGA7	RUNX3	CXCL12	CDKL2
ABLIM3	ZNF395	TPTEP1	SOCS6	FAM47E-STBD1
VLDLR	KCNJ2	WLS	PLCB1-IT1	STBD1
CD248	PNPLA2	ADRB2	MIR3679	CCDC158
PCDH9	FGF2	MERTK	SYNE1	ANXA3
AMOTL1	FOXO3	RERGL	ASPA	ANTXR2
CD209	CALCOCO1	ZNF540	ALDH1A3	PRDM8
CPM	PDGFRB	ANXA3	STL	BMP3
CHST3	ASPA	RAB40B	GOLGA6L9	GPAT3
PDGFD	SPTBN1	BDH2	TBC1D4	ARHGAP24
RNASE4	ARHGEF4	DUSP1	SVEP1	MAPK10
KDR	STOX2	MOB1B	OTTHUMG00000164388	SLC10A6
ABHD5	COL14A1	CHI3L1	KRT14	HSD17B13
PHLDB2	ALDOC	AFAP1L2	PTCHD1	HSD17B11
FAM43A	EPHX2	ZNF395	SORBS1	SPARCL1
ICAM2	DMRT2	LGR6	GALNT16	PKD2
FEZ1	NR2F2-AS1	SOX8	OTTHUMG00000016503	ABCG2
ARHGAP31	AKAP7	LOC100507557	C6orf163	FAM13A
RCAN2	CAVIN3	TTYH1	MSRB3	SNCA
IL33	CAPN6	AKT3	C4BPA	MMRN1
LMO2	OLFM1	PLLP	KRT17P1	ADH4
LAMC1	C3	BACH1	PLAGL1	ADH6
ALDOC	CXCL14	NFIB	MTHFD2L	ADH1A
MYMX	HGF	ZNF22	FZD7	ADH1B
ID4	SLC9A9	DMKN	USP53	ADH1C
DHRS3	UGP2	NAP1L5	GABARAPL1	EMCN
VIM	CTSG	FGD4	MIR548B	BANK1
PFKFB1	TOB2	GPR34	ATP6V1D	CYP2U1
INHBB	TCF7L2	PLXDC2	OTTHUMG00000016846	HADH
SERPING1	NISCH	VWA5A	WHAMMP3	COL25A1
TMEM140	WISP2	WASF3	LTBP4	CFI
ETS2	ACADVL	ANKRD6	STAC2	EGF
ACKR3	SAV1	DUSP6	DST	ANK2
AIF1L	AMOTL1	TLR2	OTTHUMG00000015821	SYNPO2
SEMA6D	IRS2	FOXC1	OTTHUMG00000153574	MYOZ2
TTC7B	DIAPH2	TTN-AS1	CENPC1	USP53
PODN	RAMP2	CEP85L	GNG7	PRDM5
PELI2	HTRA1	ZFP36	MAP2K6	NDNF
GPRC5B	LIX1L	TIGD2	CSRP1	FGF2
TNFRSF21	FILIP1	L3MBTL3	ZNF354C	SPRY1
LMO3	GLYAT	ZDHHC15	SIK3-IT1	FAT4
KCNJ8	GABARAPL1	SATB1	BAZ2B	JADE1
SLC16A2	LDHB	MT1E	SLC16A12	PCDH18
RRAGD	NAT8L	TSPAN7	RNU6-82P	MGARP
TMEM135	ARHGAP23	SGMS2	RNA5SP33	RNF150
TMTC1	ACSL1	IRS2	ABLIM1	FREM3
GULP1	VPS13A	RARRES1	OTTHUMG00000152404	GYPE
ABCA1	ADD3	GULP1	LOC100131825	HHIP
CARD6	C6orf203	2025-03-08	RNU5F-3P	ARHGAP10
HSD17B11	MYO1C	MTURN	PLSCR4	NR3C2
RGMA	HLA-E	CDC14A	SNORD114-12	SH3D19
PXDC1	C2CD2	TSPAN6	SNORA47	TRIM2
KLF8	MID1	ADD3	PGM5	NPY2R
RGL1	ADIRF	CLMP	PPP1R12B	TRIM61
VEGFB	PPM1L	IRS1	ADAMTS1	TLL1
CXCL2	DMRT3	WSB1	AOC4	SPOCK3
MBNL3	DIS3	ARHGEF37	PCDH18	GLRA3
PLD1	PDLIM1	SAMD4A	RNA5SP143	ASB5
CPNE2	ACO1	KAT2B	TRPC1	TENM3
CCND2	SOCS5	WNT5B	OTTHUMG00000162626	STOX2
USP53	NAP1L5	LYN	SCGB3A1	ENPP6
GPRASP1	FADS3	SLC16A4	OTTHUMG00000003643	ACSL1
LRRN3	FABP4	TGFB1I1	JMJD1C	PDLIM3
LIMCH1	ADIPOQ	MT1F	KLHDC1	SORBS2
ASPH	RNF38	LMO2	KANK1	TLR3
GYPC	EHHADH	BCL11A	C14orf28	FAM149A
COL6A6	ADRB2	IL20RA	FAM189A2	TPPP
PDZRN3	GTF2H5	CRYBG3	EVA1C	IRX1
ZEB2	GLDN	SEMA6D	NPY2R	SEMA5A
OGN	CTNNAL1	EFEMP1	HNRNPH3	ANKRD33B
RNASE1	VAMP3	TLR1	UACA	CDH12
ACSL5	RSPO3	PIP5K1B	MAGI1	PDZD2
PTGER3	ABHD14B	HOXA7	OTTHUMG00000160946	NPR3
EPB41L4B	GIMAP6	STK17A	ARHGEF10	SLC1A3
GALNT16	NMB	RSPO3	PDE7B	EGFLAM
TSPAN3	GDF10	FAS	ANGPTL1	LIFR
ISM1	FEZ2	AFDN-DT	TINAGL1	PTGER4
NES	PLCL2	RPS6KA3	MEIS2	CARD6
RECK	MPDZ	TM4SF1	GNB2L1	C7
MAOB	AMT	MYC	ZBTB16	MROH2B
CLIC2	PTGIS	TGFBR3	OTTHUMG00000163910	C6
FMO2	DAB2IP	EYA2	CLK1	PLCXD3
SASH1	AVPI1	ST3GAL6	OTTHUMG00000162841	GHR
CD99L2	GTDC1	ANKRD36	OTTHUMG00000018686	CCDC152
FABP4	PRR34-AS1	RNF217	RNF180	SELENOP
ETFB	HRH1	CHN1	HNRNPR	CCL28
RASD1	EBF2	TMEM178A	CCNL1	HCN1
TPPP3	FAM92A	EGF	SNORD113-1	ITGA1
TLE1	RNPC3	CAMTA1	MIR4796	PLPP1
MYH11	ARHGAP31	AMOTL2	GOLGA8B	RAB3C
ADCY6	BCKDHB	FAM46B	ZRANB2	LRRC70
KCNIP2	KLHL21	FAT1	MIR3671	RNF180
IGF1	MSX1	KLHDC1	OTTHUMG00000164075	RGS7BP
NT5E	IPO5	INHBB	EMCN	PIK3R1
NFIB	CDKN1C	PDE4B	GPR116	MAP1B
MGST1	TPST1	AUTS2	SLC7A3	ZNF366
SPARCL1	TLN1	COL16A1	FBXW7	ARHGEF28
FAM171A1	DTX1	COL14A1	FHL5	GCNT4
MAP1B	CD34	GUCY1A1	FUBP1	ANKDD1B
MRC1	NPR3	YBX3	ACADL	SV2C
PPP2R1B	LAMA2	PDLIM1	FHL1	CRHBP
ABI3BP	CYP26B1	SLPI	ZNF141	PDE8B
PLPP3	S1PR1	CCDC9B	GOLGA8A	DMGDH
ARID5B	NAV3	CLMN	LRCH1	BHMT2
FZD5	PLPP7	TCF7L1	GPR125	RASGRF2
ANGPTL4	TESC	MAP1B	ZDHHC17	CKMT2
C1orf115	SACS	ARHGEF6	SNORD114-4	MEF2C
KLF9	HABP4	ITGA6	MIRLET7I	ARRDC3
ZBTB20	NLGN1	MYBPC1	OTTHUMG00000162825	MCTP1
ZFP36	TMEM37	SCGB3A1	ITGA10	SPATA9
FGFBP2	SMIM3	IRX4	ZNF37BP	FER
PDE8B	SLC27A1	EMC3	FAM13A-AS1	TSLP
MRGPRF	MATN2	ZNF667-AS1	SNORD113-6	CDO1
ME1	ZNF677	C4orf47	CHRDL1	LVRN
F3	PRKAR2B	FAM221A	SFPQ	SEMA6A
MIR100HG	SYNM	FBXO2	PCNX	SNCAIP
MAN1A1	BST1	PNMA8A	NPR1	GRAMD2B
C1QTNF1	ADCY6	RASSF6	SAMD4A	CTXN3
MEIS2	DENND2A	GSTM2	KCNAB1-AS1	SLC27A6
LINC01279	TNFRSF1A	KCNN4	MAML2	PDLIM4
ZC3H12C	COPZ2	SYNPO2	RNA5SP302	IL13
ACACB	PRNP	LINC00472	DPYSL2	KLHL3
SIK2	CKMT2	SRI	ATP13A4	WNT8A
ANGPT1	RBMS1	LRIG3	OSBPL9	EGR1
APOLD1	KLHDC8B	PDE9A	LOC100996643	LRRTM2
TXNIP	CRY2	RASGEF1A	LOC646329	DNAJC18
TUBB6	MYEOV	DSC2	AGMO	AC142391.1
PRIMA1	MFGE8	CRYBG1	OTTHUMG00000152563	ECSCR
FOSB	THSD7B	INPP4B	OTTHUMG00000149475	PSD2
SNCA	NIPSNAP3B	FCGBP	LOC647264	NRG2
DAB2	F13A1	KLK10	MIR32	IGIP
SERPINF1	CLEC4GP1	FZD3	ZNF471	HBEGF
SELP	CARD6	PEG3-AS1	C7orf41	PCDHB4
CDON	LOC105379426	TMEM231	NAP1L1	PCDHB15
TM4SF18	TMEM42	KCNJ8	SNORD91B	PCDHGA2
APOD	SELENBP1	ZNF658	CLIP4	PCDHGA3
TMEM237	CCDC8	PCDHB5	MIR548I1	PCDHGA9
PECAM1	STARD8	NR1D2	RNA5SP370	PCDHGB6
FAM126A	HOXA10	MGP	OTTHUMG00000013472	PCDHGB7
MYL9	SPTAN1	MT1H	MIR3612	ARAP3
CCDC71L	AKT3	SVIL	RNA5SP19	FGF1
NACC2	LINC01140	DOCK8	RGN	ARHGAP26
TMEM170B	2025-03-01	GRAMD2A	MIR320D1	NR3C1
PDGFRA	S100A4	BEX4	PDLIM3	KCTD16
HRCT1	TLR3	NTN4	CHL1	GRXCR2
RBMS1	SATB1	FABP4	WIF1	SH3RF2
RNF157	CEBPA	RNF183	OR7E2P	PPP2R2B
LILRB5	CFAP300	LRP4	LOC286437	STK32A
FBLN2	GTF2H1	ATP10D	ITCH-IT1	SPINK9
PLTP	SLC25A20	GATA6	LOC101060662	HTR4
PCSK5	CPNE8	HSD17B2	HOXA5	ADRB2
ZFPM2	LOC100288911	PRSS16	ANXA1	SH3TC2
ZEB1	TBC1D2B	POU2F3	NAB1	ABLIM3
BHLHE41	ZNF573	ITPR2	RGPD4	AFAP1L1
CX3CL1	NOVA1	SOX9	TP63	IL17B
PIK3R1	TF	TXNIP	MIR3684	SYNPO
APBB1IP	HADH	ATL1	CECR7	SMIM3
S100A4	TNPO1	TUBB6	RCAN1	GPX3
TKT	PC	JAZF1	OR2M3	CCDC69
GSPT2	CXCL12	EPS8	SPARCL1	SLC36A2
RGCC	C19orf12	ACSL5	SRSF5	FAT2
FOLR2	HMCN1	CDC42EP3	MYLK	FAXDC2
STEAP1	NACAD	TLE2	CRIPT	EBF1
LPAR1	ESYT1	STC2	SNORD113-9	TENM2
RRAS2	RFLNB	FAM171A1	SNORD114-7	SLIT3
PEMT	SESN1	PTHLH	RNA5SP77	INSYN2B
ACSS3	SKI	LDHB	RYK	KCNIP1
GAS1	HRASLS5	VWDE	LAMA1	KCNMB1
TMEM47	NOTCH4	COX7A1	OTTHUMG00000057525	DUSP1
FGF7	SLC7A10	CASP1	LOC100506007	SCGB3A1
PDGFRL	HTR2B	PIP4P2	OTTHUMG00000162323	FLT4
AGPAT2	EPHA4	RNASE4	RPL36AP33	BTNL3
ADAMTS9	RNASE1	RIMS3	EGFR	BTNL9
SGCG	CCDC80	SPATA18	LINC00924	PXDC1
CKMT2	LAMB1	BICC1	LINC00920	PPP1R3G
CAPN6	F8	PGAP1	OTTHUMG00000154962	NRN1
FAT1	ZNF219	FAM20C	SPTBN1	F13A1
BOC	PCYOX1	GSTM1	BBOX1	BMP6
GPR34	LARP6	PEG3	IL33	BLOC1S5-TXNDC5
C3	FYN	LHFPL6	CFD	ERVFRD-1
COL4A2	KCNT2	PLS3	OTTHUMG00000015092	NEDD9
FSTL1	RIPOR3	TRIM22	MIR548A2	TMEM170B
TCEAL7	TNFRSF10B	IQGAP2	OTTHUMG00000161550	EDN1
ASS1	PDZD2	CDCA7L	ID1	GFOD1
SPX	SPATS2L	PLAG1	TCP11L2	ID4
ID1	BTNL9	SLC26A2	TPM2	DCDC2
ALDH4A1	NACC2	LINC00960	STOX2	GPLD1
ENPEP	ZNF300P1	KANK1	ARMCX4	BTN1A1
CRTAP	EVA1C	ADAM28	OTTHUMG00000161575	NKAPL
NID1	KIF1C	TSPAN12	ECHDC2	ZSCAN23
C7	SELP	MFSD4A	MIR221	MAS1L
NCOA7	FAHD2A	SLC5A1	ATP13A5	RNF39
FILIP1L	PLPPR4	SCGB1D2	AGAP9	TNXB
EPHX1	GPR34	VTCN1	ADAMTS9	NOTCH4
MEIS1	C7	NOVA1	SNORD114-1	BTNL2
KLHL13	KANK1	ZNF608	TACC1	PI16
F13A1	PCCA	TMEM200C	OTTHUMG00000164324	DAAM2
CPXM2	NPY1R	FKBP1B	SAA2	MOCS1
COL15A1	DENND2C	EHF	GNG11	DLK2
RELN	DUSP3	SCGB2A1	OTTHUMG00000013469	CAPN11
RHOJ	PCDHB14	KRT80	RNA5SP354	MYMX
FYN	SAMD8	PPM1K	MIR591	CLIC5
PHGDH	MAN2C1	CDH3	PNN	RCAN2
OSR1	NFIB	FGFR2	IMMP2L-IT1	CYP39A1
TWIST1	2025-09-10	RERG	AGPAT4-IT1	SLC25A27
NCALD	FAM172A	SPRED1	GNAI1	ADGRF5
PTGER4	TTC7B	ZBTB16	MGC21881	KLHL31
RGS5	PRRG1	PKP2	RFX2	MLIP
EPB41L1	ETFB	HMGCS2	OTTHUMG00000018660	GFRAL
COLEC12	LIFR	IGSF1	LPHN3	BMP5
MFAP5	PDHA1	DLL1	FLJ13197	DST
NEGR1	SH3RF3	LRIG1	LAMA2	EYS
NFIA	SGCG	PCDHB14	OTTHUMG00000017992	ADGRB3
DLC1	IRX1	XYLT1	CEP112	OGFRL1
ANXA3	SCN3A	UBE2E2	PLCB1	KHDC3L
RND3	FBXO17	LTF	CA3	FILIP1
MESP1	EPHX1	UBE2E3	ARHGEF25	LCA5
NUAK1	XG	FHL2	CREB5	SH3BGRL2
TM7SF2	FMNL2	PLAT	PER2	ME1
KANK4	SMYD4	BEX5	KRT17	MRAP2
IRS1	NT5E	PCDHB16	BMS1P5	TBX18
RASGRF2	NYNRIN	C3orf58	ZNF10	NT5E
LAMA3	JADE1	LINC01806	CDC14B	CNR1
DNASE1L3	RETSAT	HEPACAM2	ZNF33B	RRAGD
SAMD5	SYNE1	CLDN10	CCDC82	BACH2
SLC16A7	TLE4	TMEM213	ZNF774	FHL5
WISP2	CAMTA2	SCML1	ACVR2A	SIM1
GIMAP7	EPB41L4A-AS1	GLIPR2	TLL1	BVES
KIT	GYG2	RAI2	EOGT	SOBP
TUBB2A	MBNL1-AS1	BCL11B	SYNE2	METTL24
FAH	GPAT3	DSEL	RNA5SP238	REV3L
NFIX	TPTEP1	CSN3	SNORD114-23	LAMA4
C16orf89	BACE1	HCG4	RNA5SP363	CALHM4
RHOU	ABLIM1	SPART	SNORA45	FAM162B
PCYOX1	CLEC1A	PLK2	OTTHUMG00000015353	VGLL2
C11orf96	EGFEM1P	MUCL1	ERG	SLC35F1
ZNF503	ACADL	MAP3K21	HOXA3	PLN
SGCE	SCAPER	ERICH3	UFM1	FAM184A
GSTM5	TMEM117	SMCO4	LOC100133920	TRDN
NOVA1	WASF2	EFNB2	RNA5SP493	NKAIN2
RGS2	EML1	PCDHB7	BTAF1	NCOA7
ALDH1A3	CCDC50	MAOA	ZNF662	RSPO3
XG	SPATA18	SERPING1	SUN1	ECHDC1
OXTR	BLCAP	NHS	DLC1	AL096711.2
DUSP1	ALDH6A1	FAM3B	NFIB	KIAA0408
FOS	PLEKHA4	FAM129A	RBM39	SOGA3
SOCS2	TXNIP	IFI16	NES	C6orf58
PLA2G2A	PDK4	ZNF300	SNORD114-22	LAMA2
ABCC6	ESAM	ZCCHC11	C1orf63	SMLR1
HINT3	RRAS	TMEM108	RNA5SP399	EPB41L2
MPEG1	CSN1S1	LPL	MMRN1	TCF21
VSIG4	AIFM2	GNAI1	ABCG2	SLC2A12
CEP126	LOC401261	RASSF10	KLB	SGK1
CCL28	PRR5	SGCE	KALRN	PDE7B
CNN1	UBXN2A	FAM171B	FAM66E	AL049844.3
EMILIN2	TSPAN18	TRIM9	GPRC5B	PLAGL1
AGTR1	KANK4	ZNF503	EHBP1	STX11
CFI	FZD4	C1orf21	TSPAN7	UTRN
GPM6B	FAT4	SCGB2A2	RNA5SP215	EPM2A
PPP1R1B	RRAS2	NFIL3	MIR1254-1	SAMD5
NPY5R	GPBAR1	SCG5	PNISR	SASH1
DST	ARHGAP24	PLEKHB1	EIF4B	UST
CCL13	KCTD12	SLC9A6	LOC100132686	AKAP12
CCL21	HCAR3	PHLDA1	N4BP2L1	SYNE1
CLU	CRTC3	LRRN1	ALDH1A1	MYCT1
RCAN1	PLA2G16	FOXQ1	ADH1B	VIP
FAM189A2	EGR1	S100A6	LINC00965	MAS1
MYLK	ARHGEF15	ARMCX1	OTTHUMG00000074396	SLC22A3
HSPB8	IFFO1	GMPR	LOC145783	LPA
SOSTDC1	DCLK1	PRKX	CXorf36	PRKN
EGFL6	TRIM6	DEPTOR	FERMT2	PACRG
CPE	ADORA1	CAND2	PRNP	QKI
FABP5	KDSR	FIBIN	MT1JP	TBXT
DCLK1	ICAM2	RBP7	APOD	KIF25
BBOX1	ELMOD3	LOC101926959	AOC3	FRMD1
TRIM2	MEST	SLC18B1	SLC16A7	DACT2
SLC4A4	PLS3	DPY19L2	ADAM32	PDGFA
IL17RD	ABCA5	MALL	GTF2IRD2P1	GPR146
SCD	RTN1	C1orf116	OGT	PAPOLB
COL14A1	ARMCX1	SLC26A3	APP	SLC29A4
NAV2	LGALS12	PRTFDC1	HMGN3	THSD7A
IRX1	ST6GALNAC6	UGT2B15	OTTHUMG00000011155	ARL4A
FBN1	PHLDA3	MEST	SOGA3	ETV1
TP63	TBC1D13	CHPT1	GPR124	DGKB
PIGR	CHST7	KRT16	SNORD114-6	AGMO
CYP4B1	TRHDE-AS1	CD69	LOC401164	MEOX2
PTGS2	SIK2	FAXDC2	LOC400590	SOSTDC1
CCL8	RWDD2B	ZMAT1	KRT17P2	TWIST1
FOLR1	SELENOP	ECHDC1	OTTHUMG00000152559	TMEM196
GABRP	ZNF658	PDZK1	PARVA	ABCB5
SFRP1	STON1	CXCL14	SNORD107	IL6
KRT5	PIGZ	MLLT3	RBFOX2	FAM126A
THBS4	CEP85L	GHR	SCARNA9	SKAP2
WIF1	SOX17	TMPRSS3	ZNF37A	HOXA2
KRT14	LRFN5	ACADSB	SCAPER	HOXA3
C1S	FOLR2	FABP7	RPL4	HOXA4
EGR1	PYGL	KIAA1324	OTTHUMG00000035508	HOXA5
ACTG2	STXBP1	GSTO2	RNA5SP204	HOXA6
SOX10	PAPLN	CA2	RPGR	HOXA7
PTX3	C7orf31	TMEM200A	RNA5SP183	HOXA9
IL6	CNN1	POU2AF1	PALMD	HOXA10
TSPAN8	MEOX2	EPDR1	TNN	CREB5
PTN	COLCA2	RTN1	ZNF204P	MTURN
TFPI2	LRRN3	HSPB8	ARHGAP10	AC005154.5
NPY1R	KDR	NNMT	GGT6	CRHR2
CLDN8	CDC42EP5	PTH2R	AQP7P3	INMT
KRT15	MRC1	ROBO1	SHPRH	INMT-MINDY4
	PXK	TPD52L1	KRBOX1	AC004691.2
	FBLN1	SHISA2	FAM66A	AQP1
	FBLN2	TMEM150C	SNORD90	ADCYAP1R1
	PPM1M	IL1R1	PTN	PPP1R17
	MXRA7	TMEM139	PDGFRA	PDE1C
	COL4A2	C3	ISM1	BMPER
	ZNF423	RGS1	OTTHUMG00000160298	EEPD1
	LPAR1	TSPYL5	MIR576	EPDR1
	C1QTNF1	S100A2	ROPN1	MYL7
	RAMP3	WNT5A	RAD51-AS1	GCK
	CASTOR3	IGHM	GPM6B	NACAD
	CHURC1	PIP	RNA5SP259	IGFBP1
	MMP28	GSTP1	UTRN	CDC14C
	CES2	RBP1	EPB41L4A-AS1	ZPBP
	HSPA12A	CTGF	SH3BGRL2	EGFR
	MMD	CSRP2	CCDC50	PHKG1
	SCARB1	DUSP4	APOLD1	ZNF727
	PLTP	CAMK2N1	KCNT2	VKORC1L1
	PMM1	PTPN20	CCNH	TRIM50
	L3HYPDH	PDZD2	LINC00597	MLXIPL
	RHOJ	TSPAN8	FER	CCL24
	SLIT2	TFPI2	TCF7L1-IT1	FGL2
	C14orf180	LINC00993	OTTHUMG00000154698	GNAI1
	RGS5	CNTN3	TANK	CD36
	ZBED3	CENPV	OTTHUMG00000162284	HGF
	CPM	CHI3L2	RNA5SP335	CACNA2D1
	BBS12	CSTA	RPL13AP20	SEMA3A
	ITGB1BP1	NPY1R	LOC100996862	SEMA3D
	CSDE1	ESRRG	ANTXR2	ABCB1
	LVRN	PPP1R3C	PITPNB	RUNDC3B
	BNC2		F8	CALCR
	IL6R		CAPN3	GNG11
	LRRC2		ZFAND5	SGCE
	TNN		MIR30C2	ASB4
	LINC00526		RNU7-47P	PDK4
	LAMC1		CREBZF	TAC1
	PRDX6		MIR4296	CYP3A4
	HOXD8		PTBP2	NYAP1
	MYOM1		ACADVL	MUC3A
	BHLHE22		SYNPO2	RASA4
	DOCK11		ADD3	RELN
	NR2F2		SEMA5A	PRKAR2B
	SNX6		CWF19L2	SLC26A3
	RPH3AL		OTTHUMG00000164068	LRRN3
	FLI1		ST13	FOXP2
	ACTG2		RPS23	MDFIC
	OLFML3		ANKRD29	CAV2
	DNM1		TPM1	CAV1
	RBPMS2		ALDH7A1	MET
	JDP2		OTTHUMG00000154884	CTTNBP2
	MYMX		HERC2P3	CPED1
	LIAS		KLK5	PTPRZ1
	POLR3GL		PLIN1	AASS
	JCAD		RNF128	LEP
	PPP1R1A		SNORD50A	PRRT4
	ITGB5		RHOU	CCDC136
	GJA4		RNA5SP226	FLNC
	CCDC93		HNRNPA2B1	SSMEM1
	PRDM6		SCARNA27	CPA2
	DHRS3		SNORD114-20	CPA1
	ADAMTS5		EPB41L2	MEST
	AGPAT2		CD36	KLF14
	WDPCP		RGPD1	PLXNA4
	LILRB5		ACACB	TMEM140
	C1orf115		SMAD4	PTN
	ZBTB47		MIR2277	DGKI
	KCND2		ZNF106	AKR1D1
	CRYZL1		HADH	TMEM213
	STX11		SREK1	DENND2A
	MDFIC		SAV1	MGAM2
	FAM228A		LINC00115	CLCN1
			TAGLN	OR2A25
			PDZD2	OR2A42
			GNAL	OR2A1
			LOC100506606	RARRES2
			LY6G5B	GIMAP8
			MIR590	GIMAP7
			SNORD93	GIMAP6
			TFPI	GIMAP1
			TGFBR3	GIMAP5
			BCLAF1	WDR86
			THRB-IT1	DPP6
			SNORD114-28	SHOX
			PAFAH1B1	XG
			OTTHUMG00000021411	GYG2
			SENP7	NLGN4X
			TRIM29	STS
			CA6	CLCN4
			TRA2B	MID1
			PAPD4	ARHGAP6
			RBMS1	FRMPD4
			CAV1	EGFL6
			BBS2	GPM6B
			ARHGAP40	ASB11
			RPL7	VEGFD
			MIR5095	BMX
			OTTHUMG00000152788	BEND2
			ZDHHC15	RPS6KA3
			GLS	CNKSR2
			TNS1	PTCHD1
			ABO	DMD
			RNA5SP352	TMEM47
			SNORD114-19	PRRG1
			GOLGA8M	SRPX
			TMEM237	OTC
			TTC28	TSPAN7
			FGF7	GPR34
			HERC2P9	MAOA
			SBDS	DIPK2B
			PPP1R12A	CHST7
			RASA2	RGN
			SAA4	CFP
			RNA5SP442	SHROOM4
			DOCK1	GSPT2
			ACVR1C	XAGE3
			IL17RD	PFKFB1
			ATG14	ALAS2
			KLF5	KLF8
			LRIG3	ZC3H12B
			SSBP2	VSIG4
			ARID5B	EDA2R
			OTTHUMG00000153029	STARD8
			GGTA1P	EDA
			DET1	SLC7A3
			RNA5SP86	FOXO4
			RNU4-9P	CITED1
			GABPB1-AS1	FAM236D
			HERC2P2	NAP1L2
			WRN	ZDHHC15
			RNA5SP290	MAGEE2
			KLF9	FGF16
			LOXL4	RTL3
			RNA5SP250	ITM2A
			SNORD53	KLHL4
			PDGFD	DIAPH2
			N4BP2L2-IT2	TNMD
			MON2	TMEM35A
			OTTHUMG00000163312	TCEAL2
			GRIK1-AS1	TCEAL6
			ARGLU1	GPRASP1
			OTTHUMG00000132237	GPRASP2
			LGALS3	TCEAL5
			CD59	TCEAL7
			SAA1	GLRA4
			LEP	PLP1
			GPR12	IL1RAPL2
			MIR579	COL4A6
			TMTC1	ACSL4
			LOC100507217	CHRDL1
			SNORD94	PAK3
			AOX1	SERTM2
			SNORD69	LRCH2
			RNU6-50	KLHL13
			CSN1S1	DOCK11
			TAS2R20	ZCCHC12
			LOC100505495	LONRF3
			PPIL4	RHOXF1
			TAS2R4	TMEM255A
			MATN2	TENM1
			SMIM10	XPNPEP2
			AMPD1	ARHGAP36
			MIR623	GPC3
			OR2L2	SMIM10
			ENPP2	SMIM10L2B
			OTTHUMG00000150979	SMIM10L2A
			PER1	INTS6L
			FHOD3	FHL1
			MIR548A3	MAP7D3
			HIPK3	ADGRG4
			AGAP5	ARHGEF6
			GHR	SLITRK2
			NTRK2	AFF2
			ALG9-IT1	CD99L2
			ROPN1B	GPR50
			DCHS2	PRRG3
			MIR604	GABRE
			SLC2A12	AVPR2
			LRRTM2	TKTL1
			RND3	SMIM9
			PRINS	F8
			RNA5SP69	CLIC2
			EGF	DLGAP2
			HNRNPA1P33	ARHGEF10
			WDR59	MYOM2
			PTPRB	MSRA
			RNU7-10P	PRSS51
			OTTHUMG00000159926	RP1L1
			CALD1	SOX7
			LRRC37A4P	PINX1
			OTTHUMG00000013630	TRMT9B
			RIMKLB	DLC1
			MT1M	SGCZ
			TRIM2	MICU3
			CREBRF	ZDHHC2
			LOC389831	PDGFRL
			METTL7A	LPL
			NDNF	GFRA2
			FBXL3	NPM2
			MCTP1	FGF17
			ELTD1	DMTN
			DBC1	PHYHIP
			PPL	PIWIL2
			IVNS1ABP	EGR3
			OTTHUMG00000132571	TNFRSF10D
			LOC654342	EBF2
			SNORD114-26	DPYSL2
			MIR421	ADRA1A
			ITM2A	CHRNA2
			IL34	SCARA5
			IGF1	NRG1
			SNORD116-20	ADGRA2
			OTTHUMG00000014787	ADRB3
			AHSA2	TACC1
			ZNF506	SFRP1
			FAM184A	DKK4
			MIR548D2	EFCAB1
			OTTHUMG00000015263	PPDPFL
			KLF7-IT1	SOX17
			DDX26B	XKR4
			NHLRC2	PENK
			OTTHUMG00000013300	CYP7A1
			HERC2P4	CLVS1
			MIR938	ASPH
			OGFRL1	TTPA
			LYVE1	ADHFE1
			PSMD6-AS2	PREX2
			CTTNBP2	C8orf34
			CYP39A1	PMP2
			SNORD61	FABP9
			RBM5	FABP4
			AVPR1A	CA3
			STX19	NECAB1
			HPS5	C8orf88
			RNU7-53P	PIP4P2
			RNU7-7P	RUNX1T1
			ZNF436	GEM
			LHFP	MATN2
			MIR186	NCALD
			LONRF3	KLF10
			VWF	DPYS
			TTN-AS1	ZFPM2
			RNA5SP393	ABRA
			AKAP12	ANGPT1
			OR2AK2	PKHD1L1
			CHD2	CCN3
			SOX10	ENPP2
			RNA5SP506	COL14A1
			FKSG52	FBXO32
			SCARNA9L	TMEM71
			FLJ42393	ARC
			ADH1A	GPIHBP1
			MS4A4E	KANK1
			LINC00342	DMRT3
			SPG20	DMRT2
			CGNL1	VLDLR
			CC2D2A	AK3
			SLIT2	IL33
			SNORD114-3	MPDZ
			FOXO1	NFIB
			SETD5-AS1	CER1
			MIR29A	FREM1
			CSN3	PLIN2
			PLIN4	IFNA8
			MET	IFNE
			HSD17B11	TEK
			AKR1C3	EQTN
			CRIM1	MOB3B
			MPDZ	ACO1
			SNORD11B	AQP7
			NNMT	CNTFR
			PP12708	AL162231.3
			EBF2	IL11RA
			GPD1	CCL21
			GABRP	FAM205C
			FLRT2	FAM166B
			ETS2	NPR2
			AK5	SPAAR
			SNORD99	RECK
			PTPN21	FRMPD1
			GPAM	CNTNAP3
			RNA5SP242	CNTNAP3B
			BLID	ANKRD20A4P
			RPS6KA5	AL627230.1
			MPP6	ANKRD20A1
			FAM66D	PGM5
			SENP6	TMEM252
			CCDC14	PIP5K1B
			SNRPN	FAM189A2
			DCX	APBA1
			SASH1	MAMDC2
			PLD1	KLF9
			LOC100996554	TRPM3
			CCDC129	GDA
			SMN1	ALDH1A1
			CASQ2	ANXA1
			DKFZP667F0711	TRPM6
			PCDHGB7	PCSK5
			RNA5SP129	PRUNE2
			LOC101060026	TLE4
			AKR1C1	FRMD3
			SESN1	SLC28A3
			TENM1	NTRK2
			RNU2-7P	GAS1
			LINC00312	SHC3
			SNORD56B	OGN
			RNA5SP74	ECM2
			KIAA1109	PTCH1
			MOB3B	HABP4
			HNRNPH1	CDC14B
			RFTN2	TMOD1
			LOC389765	NR4A3
			DUSP6	PLPPR1
			SNORD114-15	ALDOB
			RNA5SP85	PGAP4
			OTTHUMG00000037473	NIPSNAP3B
			CFLAR	ABCA1
			RNA5SP452	ZNF462
			OTTHUMG00000162648	KLF4
			ADCY4	CTNNAL1
			RBMS2	FRRS1L
			FTO	EPB41L4B
			LPCAT2	PALM2AKAP2
			OTTHUMG00000163234	SVEP1
			SOD2	ZNF483
			MGEA5	HSDL2
			OR2L1P	TLR4
			LINC00341	BRINP1
			RPL37	GSN
			GRAMD1C	DAB2IP
			SLPI	LHX6
			RNA5SP450	CRB2
			RNF217	ADGRD2
			SOX7	OLFML2A
			SNORD19	ANGPTL2
			HOXA2	STXBP1
			FABP4	ST6GALNAC6
			KRT5	SLC25A25
			MXI1	HMCN2
			COBLL1	LAMC3
			ZNF727	PLPP7
			ITGA9	FCN2
			PRKD1	AGPAT2
			OTTHUMG00000013250	AL355987.1
			SWAP70	LCN10
			SLIT3	LCN6
			SNORD114-11	LCN15
			MIR548H3	PTGDS
			KMT2A	PNPLA2
			ADRB2	TNNT3
			CLDN10-AS1	CDKN1C
			2025-09-10	ART5
			CAT	OR51E1
			SNORD109B	HBB
			SNORA54	HBG2
			LINC00969	OR52N4
			OTTHUMG00000032141	OLFML1
			GSTM5	OVCH2
			MIR548H2	OR5P2
			KGFLP2	OR5P3
			SRSF11	OR10A3
			PAN3	RIC3
			SLC10A6	ADM
			ARHGAP26	LYVE1
			PTPN14	MRVI1
			CRYAB	DKK3
			RNA5SP199	PARVA
			YBX3	TEAD1
			SEMA3D	RRAS2
			FKSG62	AC018523.2
			RRAS2	PDE3B
			LPP	MRGPRX3
			OTTHUMG00000018482	MRGPRX4
			ELF5	SAA4
			RNA5SP325	SAA2-SAA4
			ZNF483	SAA2
			SNORD113-8	SAA1
			OTTHUMG00000019458	MRGPRX2
			OTTHUMG00000038014	NAV2
			TM4SF18	GAS2
			SCARA3	LUZP2
			CPS1	ANO3
			CTNNB1	MUC15
			TAS2R10	BBOX1
			ANK2	LGR4
			MIR3975	KCNA4
			RNA5SP217	MPPED2
			ITPR2	LMO2
			ECSCR	CAT
			SORBS2	ELF5
			SNORD114-21	PAMR1
			RPS25	C11orf96
			TANC1	ALX4
			LPAR1	PRDM11
			ADHFE1	CRY2
			GUCY1A3	LRP4
			TAS2R3	FAM180B
			MIR568	SERPING1
			LONRF1	YPEL4
			SDHAP2	GLYAT
			FLJ41200	MS4A4A
			CFI	MS4A4E
			LRCH3	MS4A6E
			OTTHUMG00000019964	PTGDR2
			MIR548G	PGA3
			SNORD85	PGA5
			MIR548F1	VWCE
			TAS2R14	FADS3
			DOPEY1	SCGB1A1
			NT5C2	AHNAK
			RAB30-AS1	LRRN4CL
			LRP6	SLC22A25
			HNRNPA1P8	PLAAT5
			SACS	LGALS12
			PCDHGB8P	PLAAT3
			KCTD9	SLC22A11
			TMEM71	SLC22A12
			AMY1A	PYGM
			SLC6A14	NAALADL1
			LAMB3	CDC42EP2
			BCL6	CD248
			OTTHUMG00000164295	NPAS4
			LPL	PC
			PJA2	MRGPRF
			MYSM1	MYEOV
			MBNL2	FOLR2
			LOC100190986	PDE2A
			CSN2	GDPD5
			TTC21B	DGAT2
			SNORA74A	WNT11
			KCNN4	KCTD14
			NTRK3	THRSP
			RNA5SP99	DLG2
			RNA5SP191	FZD4
			PDK4	NAALAD2
			RNU7-29P	PIWIL4
			G0S2	AMOTL1
			AKAP13	KDM4E
			OTTHUMG00000163853	MAML2
			RGL1	CCDC82
			RNA5SP260	ARHGAP42
			SIK2	TRPC6
			PTPRG	ANGPTL5
			LOC440354	YAP1
			ZNF462	MMP27
			OTTHUMG00000161235	PDGFD
			AMY2A	GRIA4
			ZFHX4	C11orf87
			PADI2	ZC3H12C
			SLC25A37	ARHGAP20
			ZNF667-AS1	C11orf53
			FOLH1	SIK2
			NAMPT	PPP2R1B
			OTTHUMG00000018245	CRYAB
			LPHN2	HSPB2
			OTTHUMG00000163412	HSPB2-C11orf52
			OTTHUMG00000016834	DIXDC1
			MIR563	AP002884.2
			SLC5A1	NCAM1
			ANKRD36B	ANKK1
			OTTHUMG00000164860	DRD2
			SNORD14A	ZBTB16
			MIR581	NXPE4
			GAN	NXPE2
			RNU7-57P	TAGLN
			RNF39	FXYD2
			HOXA6	SMIM35
			SNORD117	SCN4B
			STAT5B	SCN2B
			RNU6-19P	PHLDB1
			AMY1B	TREH
			OTTHUMG00000156469	MCAM
			MIR571	TRIM29
			MFAP4	CLMP
			LINC00622	SCN3B
			RGS2	ESAM
			RNA5SP263	ROBO3
			OTTHUMG00000157228	ROBO4
			PCCA	HEPACAM
			MUC15	PKNOX2
			SNORA65	FEZ1
			IGJ	FLI1
			GLYAT	TP53AIP1
			DDX17	ADAMTS8
			MBNL1	JAM3
			CCDC158	GLB1L3
			HBA1	B3GAT1
			RNA5SP435	KLF6
			FAXDC2	AKR1C1
			IGIP	AKR1C2
			LOC100507367	AKR1C3
			RNU7-45P	AKR1C8P
			RNU6-10P	PFKFB3
			NCOA7	ITIH5
			TXNIP	ITIH2
			OTTHUMG00000164171	CELF2
			SNORD126	ECHDC3
			LINC00641	CCDC3
			RNA5SP343	CDNF
			SCARNA17	NMT2
			TAS2R31	CUBN
			RNU6-3	VIM
			SLC19A3	TMEM236
			MCL1	MRC1
			CNTFR	PTF1A
			HEY2	APBB1IP
			ZNF521	MAP3K8
			MIR4712	ZEB1
			TCF7L2	NRP1
			TEK	LINC02881
			RSPO3	CXCL12
			MTUS1	DEPP1
			CIRBP	ANTXRL
			OGN	ANXA8L1
			CDH5	NPY4R
			SMC5	SYT15
			SNORD18A	GDF10
			ANKRD36	NPY4R2
			SNORA28	FRMPD2
			HBB	VSTM4
			ZNF655	FAM170B
			GPC3	TMEM273
			DYNC2H1	C10orf71
			RNU6-51	PHYHIPL
			C12orf55	FAM13C
			MYBPC1	ARID5B
			OTTHUMG00000161490	EGR2
			LUC7L	CTNNA3
			GULP1	AIFM2
			C7	EIF4EBP2
			DSEL	NODAL
			MIR548I4	CDH23
			BICC1	C10orf105
			OSBPL1A	VSIR
			TLN2	CHST3
			HBA2	ZCCHC24
			RNF152	SFTPA1
			LAMB1	PLAC9
			ARHGEF6	PRXL2A
			JAM3	OPN4
			KLF6	LDB3
			SLC26A3	MMRN2
			CAPN6	SNCG
			MID1	LIPJ
			OTTHUMG00000132657	ACTA2
			SNORD10	CH25H
			ECHDC1	SLC16A12
			ARL15	FFAR4
			PTEN	RBP4
			EZH1	SORBS1
			STARD13	HOGA1
			TPTEP1	AVPI1
			MYCT1	CRTAC1
			LOC101059935	LOXL4
			NAV3	PYROXD2
			ANXA3	HPSE2
			EFEMP1	SCD
			AKR1E2	FGF8
			PHLDA1	KCNIP2
			RECK	ELOVL3
			DPY19L2	COL17A1
			DPT	ADD3
			SLC28A3	ADRA2A
			ZNF154	GPAM
			LOC286367	TECTB
			ENO1	TCF7L2
			ANGPT1	ADRB1
			CES1	ABLIM1
			VIM	HSPA12A
			WASF3	EMX2
			DEFB1	GRK5
			MYCBP2	ARMS2
			CD47	CPXM2
			FOXN3	C10orf90
			ENOSF1	FOXI2
			CHRM3	CLRN3
			EDN1	EBF3
			DCN	ADGRA1
			WLS	SYCE1
			PRKAA1	IQSEC3
			SLC25A6	NRIP2
			LOC286467	GALNT8
			DSG1	KCNA1
			ETV5	KCNA5
			RMST	VWF
			SNORD15A	MFAP5
			DCAF16	A2M
			CAB39L	KLRF1
			DLK1	CLEC1A
			CIDEC	GABARAPL1
			RNU1-14P	APOLD1
			MIR548I2	EMP1
			TIGD2	GRIN2B
			MIR548X	ART4
			MIR548AJ2	EPS8
			ADIPOQ	SLC15A5
			PTPRZ1	MGST1
			ROCK2	LMO3
			MIR570	RERGL
			A2M	PIK3C2G
			ITGA6	PLCZ1
			ITGA1	CAPZA3
			CHKA	SLCO1C1
			ZDBF2	SLCO1B3-SLCO1B7
			HSPB6	SLCO1A2
			PRSS12	SPX
			TBX15	GYS2
			SBF2	KCNJ8
			KIAA1683	ABCC9
			SNORD14B	SOX5
			EPS8	BHLHE41
			PARD3	SSPN
			NAALADL2	OVCH1
			SNORD17	TMTC1
			SVIL	TSPAN11
			PYGB	FGD4
			PPAP2B	CPNE8
			PROM1	ABCD2
			ATL2	DBX2
			OFD1	ANO6
			RNA5SP403	AMIGO2
			LOC100130899	ENDOU
			RNU6-38	RAPGEF3
			RNA5SP385	C12orf54
			RNA5SP202	WNT10B
			PCDHB18	GPD1
			CCL21	METTL7A
			MIR548O2	POU6F1
			FMO4	ACVRL1
			LALBA	GRASP
			SNORD8	NR4A1
			ETV6	KRT5
			OTTHUMG00000015538	KRT74
			RNU5A-1	TNS2
			MIR548AI	IGFBP6
			JUN	CALCOCO1
			AKR1C2	PDE1B
			ANKRD10-IT1	PPP1R1A
			ZMAT1	ITGA7
			TFAP2C	AC009779.4
			EFNB2	RDH5
			SEMA6A	MMP19
			LOC595101	PMEL
			AQP5	ESYT1
			RNA5SP440	RBMS2
			AKT3	GPR182
			PLCB4	LRP1
			COL14A1	SLC26A10
			RNA5SP348	LRIG3
			PDLIM5	SLC16A7
			RIC3	AVPR1A
			RNA5SP513	DPY19L2
			MIR3939	WIF1
			EPAS1	MSRB3
			TRNAI2	IRAK3
			NPAS3	CPM
			OR2A9P	PTPRB
			LOC441666	TRHDE
			KCTD12	PTPRQ
			OTTHUMG00000162233	ACSS3
			ODF2L	TSPAN19
			C10orf113	RASSF9
			SERPINB5	MGAT4C
			CD34	DUSP6
			SNORD59B	DCN
			RNA5SP405	SOCS2
			SMG1P1	TMCC3
			TNS4	USP44
			EDNRB	CCDC38
			SNORD66	IGF1
			FAM135A	STAB2
			SELP	TCP11L2
			SMARCA2	BTBD11
			TUSC5	WSCD2
			RNF145	ACACB
			OTTHUMG00000162862	MYO1H
			GAS7	MYL2
			ACSM3	ALDH2
			NAV2	DTX1
			CITED1	TESC
			MIR3140	NOS1
			DOCK9	CABP1
			ZC2HC1A	ACADS
			ANKRD20A1	HPD
			CA13	HCAR2
			SLC7A5P2	HCAR3
			OTTHUMG00000018491	TMEM132C
			CNTN1	GLT1D1
			MUCL1	ADGRD1
			GABRE	IL17D
			KLK7	SGCG
			YAP1	SACS
			LY75-CD302	C1QTNF9
			TM4SF1	WASF3
			LAMA3	RASL11A
			CCNL2	URAD
			PDE5A	MEDAG
			ZNF208	TEX26
			EPHA7	N4BP2L1
			ENTPD1	KL
			GAREM	MAB21L1
			TRIM9	CCDC169-SOHLH2
			PDE4B	SPART
			KRT23	SERTM1
			CHPT1	SMAD9
			PTRF	LHFPL6
			ZNF711	FOXO1
			SNORA20	RGCC
			XIST	KCTD4
			LOC644450	HTR2A
			AHNAK	LPAR6
			BTG1	RCBTB2
			OTTHUMG00000016489	CAB39L
			SNORD11	C13orf42
			MGC24103	FAM124A
			RNA5SP395	THSD1
			ABCC9	PCDH9
			RNA5SP389	TBC1D4
			PDCD4	KCTD12
			NRG1	MYCBP2
			GLP1R	EDNRB
			EGR1	SPRY2
			OTTHUMG00000015516	DCT
			PPAP2A	CLDN10
			TUSC3	OXGR1
			S1PR1	MBNL2
			FZD4	PCCA
			ERRFI1	MYO16
			FRZB	IRS2
			HOMER2	F10
			MAP7D3	RASA3
			ATP6V0A4	KLHL33
			MIR4466	RNASE4
			HOXA7	AL163636.2
			ARL17A	RNASE1
			OTTHUMG00000130102	NDRG2
			SNORD116-27	TPPP2
			PCDHB5	RNASE13
			ARL17B	RNASE7
			RNU6-73	RNASE8
			PM20D2	ARHGEF40
			GCNT4	CMTM5
			TFCP2L1	JPH4
			TCF4	ADCY4
			PDZRN3	CMA1
			RNA5SP298	CTSG
			ANKRD20A4	STXBP6
			THRB	PRKD1
			CFH	AL139353.1
			MIR548I3	AKAP6
			SH3PXD2B	NPAS3
			PPFIBP1	CFL2
			LOC93432	SSTR1
			MIR205	CLEC14A
			KLF8	LRFN5
			BEND7	KLHDC1
			ARHGAP21	PYGL
			DPYD	GNG2
			SNORD111	FERMT2
			RPS6KA3	SAMD4A
			ZCCHC11	PELI2
			LUC7L3	KCNH5
			RNA5SP149	RHOJ
			DIAPH2	ESR2
			OTTHUMG00000163254	SPTB
			SNORD123	SLC8A3
			PI15	PCNX1
			GOSR1	RGS6
			FAM129A	SYNDIG1L
			TAF4B	FOS
			SNORA55	LRRC74A
			CCND2	TSHR
			MYL9	FLRT2
			SNORD116-23	PTPN21
			SNORD116-25	EML5
			ITGB8	FOXN3
			LIMA1	TTC7B
			LOC100507577	FBLN5
			NFIA	SLC24A4
			GRHL1	PRIMA1
			MCTP2	FAM181A
			SPATA6	SYNE3
			AMOTL1	CYP46A1
			SNORD111B	DLK1
			LOC100506304	AL139300.1
			AHR	KIF26A
			ME3	C14orf180
			MIR4295	GOLGA8S
			CYP7B1	NDN
			SNORD116-2	NPAP1
			ECM2	GOLGA8F
			PCDHB4	GOLGA8G
			MALL	GOLGA8M
			SNORD70	GOLGA8T
			SNORD116-14	GOLGA8R
			CCDC144A	GOLGA8Q
			SCARNA6	GOLGA8H
			IGF2BP2	MTMR10
			ANPEP	TRPM1
			SNORD63	GOLGA8K
			FAT1	GOLGA8O
			SNORD60	GOLGA8N
			KIAA1217	RYR3
			UGT8	GOLGA8A
			SEMA3E	MEIS2
			SNORD116-26	TYRO3
			ANKRD36BP2	AC012651.1
			SNORD116-15	CAPN3
			SEPP1	ZNF106
			MMP16	STARD9
			SNORD41	EPB42
			SNORD116-24	TERB2
			EDA2R	SEMA6D
			CMYA5	FGF7
			PI3	ATP8B4
			MAOA	GLDN
			CLMP	TMOD2
			FOSB	UNC13C
			PRICKLE2	MYZAP
			FBXO32	GCOM1
			LINC00273	ALDH1A2
			LINC00340	C2CD4B
			TSPAN6	TLN2
			CPED1	RBPMS2
			TLE1P1	ANKDD1A
			LOC100287497	SLC51B
			SNORD59A	RASL12
			OTTHUMG00000018330	KBTBD13
			PHLDB2	CORO2B
			RNA5S9	LARP6
			CRABP1	ISLR2
			ABI3BP	CYP11A1
			RNU5D-2P	CYP1A1
			FRMD6	CYP1A2
			ZNF676	ODF3L1
			EMP1	CPEB1
			EHF	BNC1
			SLFN13	UBE2Q2L
			SNORD9	GOLGA6L4
			C10orf10	NMB
			NTN4	ALPK3
			CCDC144B	NTRK3
			PLA2G4A	PLIN1
			MAP2	SV2B
			LEPREL1	ST8SIA2
			SNORD82	RGMA
			RNF148	ARRDC4
			FHL2	SYNM
			MIR3687	ALDH1A3
			ANKRD20A11P	HBZ
			LAMA4	HBM
			SNORD116-18	HBA2
			SNORD14D	HBA1
			SNORD15B	SRL
			EYA2	PPL
			MIR1299	MYH11
			MAP1B	ABCC6
			AK4P3	GPRC5B
			PER3	ACSM5
			LAMC1	ACSM2A
			DSC2	ACSM2B
			RNA5S17	ACSM3
			PDGFRL	ACSM1
			ANO1	DCUN1D3
			SNORD3B-1	HS3ST4
			SNORD3B-2	C16orf82
			PPP3CA	AHSP
			LAMC2	CBLN1
			PRKD3	C16orf78
			MYC	ZNF423
			SNORA12	AC007906.2
			PCDHGB2	IRX6
			NFKBIZ	LPCAT2
			RNA5SP61	SLC6A2
			DDR2	CES1
			LTF	MT1M
			SNORA5A	MT1X
			MGP	CETP
			SLC12A2	CX3CL1
			DSC3	ADGRG3
			C7orf63	TEPP
			LRP1	CDH8
			FIGN	CDH5
			GPCPD1	TK2
			SNORA50	PDP2
			PEG3	TPPP3
			SNORA71B	HAS3
			PECAM1	SNTB2
			TC2N	NFAT5
			GPX3	IL34
			SCPEP1	CALB2
			GLT8D2	HP
			TES	HPR
			KRT6B	LDHD
			RNA5SP150	ADAMTS18
			SLC34A2	NUDT7
			PTHLH	VAT1L
			TMEM47	MAF
			OTTHUMG00000015537	HSD17B2
			CRISPLD1	CDH13
			CDC42BPA	ADAD2
			SNORD3C	DOC2B
			MIR502	TRARG1
			STEAP4	SCARF1
			IL1R1	RILP
			RNU11	TLCD2
			VTRNA2-1	SERPINF1
			COLEC12	OR3A2
			CYBRD1	OR1E1
			DCDC2	SPATA22
			ITGB4	ASPA
			SNORD3D	USP6
			SNORD116-17	NLRP1
			TAT	WSCD1
			CSRP2	SLC16A11
			FOS	CLEC10A
			OTTHUMG00000165053	SLC2A4
			NOVA1	TMEM256-PLSCR3
			LDHB	TNFSF12-TNFSF13
			MPZL2	ATP1B2
			PCDHGA10	EFNB3
			DSG3	TMEM88
			SMARCA1	PER1
			GBP2	ARHGEF15
			FGF10	DHRS7C
			SNORA53	GLP2R
			SCGB2A1	RCVRN
			ITGA2	GAS7
			RNA5SP243	MYH1
			RERG-IT1	MYH2
			OTTHUMG00000013473	MYH3
			SNORD16	TMEM220
			ITPR1	DNAH9
			OR2A4	MYOCD
			CYR61	CCDC144A
			OTTHUMG00000035468	AC098850.3
			XDH	RASD1
			IRS2	PEMT
			CDH19	SHMT1
			SBSPON	MFAP4
			IQGAP2	RNF112
			GJC3	SLC47A2
			SGCE	ALDH3A1
			OR2A7	NATD1
			SNORD3A	AC005697.1
			BHLHE41	SLC13A2
			KLK6	ALDOC
			SNORD12	CCL2
			HSPA4L	CCL13
			PRR4	RASL10B
			DCLK1	GAS2L2
			ANXA8L2	MMP28
			CCDC144CP	CCL16
			ANXA8L1	CCL14
			SEMA3C	CCL23
			CPHL1P	STAC2
			OLFM4	CSF3
			BMP5	TNS4
			RPS20P22	KRT25
			DTNA	KRTAP1-1
			AIM1	KRT15
			IGHA1	KRT14
			SHC4	KRT17
			CHI3L1	HAP1
			EREG	KLHL10
			SCGB1D2	STAT5B
			PON3	STAT5A
			LRP2	CAVIN1
			THRSP	EZH1
			SNORA42	AOC2
			GLYATL2	AOC3
				MEOX1
				CD300LG
				SLC4A1
				GFAP
				WNT9B
				SCRN2
				NGFR
				SGCA
				CACNA1G
				WFIKKN2
				HLF
				MMD
				TMEM100
				MPO
				CA4
				C17orf64
				GH1
				SCN4A
				ICAM2
				PECAM1
				AC004805.1
				CEP112
				PRKCA
				ABCA8
				ABCA9
				ABCA6
				ABCA10
				ABCA5
				MAP2K6
				KCNJ16
				KCNJ2
				GPR142
				RNF157
				CYGB
				PRCD
				MXRA7
				SOCS3
				C1QTNF1
				EMILIN2
				MYOM1
				AKAIN1
				LAMA1
				PTPRM
				APCDD1
				GNAL
				CIDEA
				TUBB6
				ANKRD29
				LAMA3
				AQP4
				CHST9
				DSC1
				DSG4
				B4GALT6
				RNF125
				CCDC178
				ASXL3
				FHOD3
				SLC14A2
				LOXHD1
				CTIF
				ACAA2
				AC091551.1
				CCBE1
				CDH20
				DSEL
				C18orf63
				SMIM21
				GALR1
				DEFB132
				TCF15
				ANGPT4
				SIRPA
				TMC2
				AVP
				C20orf194
				ADAM33
				HSPA12B
				PRNP
				BMP2
				PAK5
				ISM1
				SEL1L2
				THBD
				CD93
				DEFB118
				DEFB124
				ID1
				CCM2L
				C20orf203
				ACSS2
				GDF5-AS1
				MYL9
				MROH8
				NNAT
				PPP1R16B
				EMILIN3
				SGK2
				JPH2
				CCN5
				KCNS1
				WFDC8
				PLTP
				CDH22
				KCNB1
				PTGIS
				TSHZ2
				CBLN4
				PCK1
				APCDD1L
				EDN3
				PALM
				ELANE
				CFD
				GNG7
				RAX2
				NMRK2
				PLIN4
				RFX2
				C3
				FCER2
				CLEC4G
				CD209
				CLEC4M
				KANK3
				ANGPTL4
				KANK2
				ANGPTL8
				CNN1
				OR7C1
				OR7A5
				KLF2
				CPAMD8
				USHBP1
				NXNL1
				IQCN
				ZNF728
				C19orf12
				SLC7A10
				CEBPA
				LGI4
				FXYD1
				FFAR3
				GPR42
				HSPB6
				COX7A1
				ZNF781
				PPP1R14A
				ZFP36
				CLC
				PRX
				LTBP4
				ERICH4
				LIPE
				CEACAM8
				PSG1
				PINLYP
				CEACAM20
				FOSB
				NOVA2
				HIF3A
				CCDC8
				PNMA8C
				PNMA8B
				EHD2
				NTN5
				RASIP1
				PPP1R15A
				TULP2
				CGB7
				NTF4
				HRC
				SLC17A7
				TSKS
				SIGLEC11
				KLK3
				KLK2
				KLK7
				CLDND2
				HAS1
				ZNF677
				DPRX
				LILRB5
				SBK3
				NLRP13
				EDDM13
				ZNF471
				DUXA
				ZSCAN4
				RPS4Y1
				UTY
				SLC25A18
				MICAL3
				CLDN5
				SERPIND1
				P2RX6
				GGT2
				PPM1F
				TMEM211
				GRK3
				TTC28
				RASL10A
				HORMAD2
				GAL3ST1
				TCN2
				SLC5A1
				SLC5A4
				APOL5
				MFNG
				EIF3L
				C22orf23
				MAFF
				CBX7
				MGAT3
				TEF
				FBLN1
[truncated: 21 more rows]

## Sheet: Up-regulated DEGs
GSE10810-UP (n=593)	GSE21422-UP (n=926)	GSE54002-Up (n=617)	GSE134359-Up (n=1827)	TCGA-Up (n=3028)	Common-Up (n=95)
PCLAF	ASPM	CTHRC1	SDF2L1	SAMD11	IFI6
CENPU	CDCA8	COL1A1	BAX	KLHL17	CDC20
WISP1	CDKN3	NEK2	KCTD17	PLEKHN1	KIF2C
COL10A1	NEK2	NUSAP1	OTTHUMG00000057501	PERM1	TSPAN1
CKS2	BUB1	DTL	YIF1B	HES4	COL11A1
INHBA	UBE2C	CKS2	SCRT2	ISG15	CERS2
ZWILCH	CCNB2	TOP2A	DPM2	RNF223	MLLT11
DTL	NUF2	PCLAF	OR10G7	TNFRSF18	S100A14
ATP6V0B	KIF4A	TACC3	TACC3	TNFRSF4	ASPM
ZWINT	KIF2C	CDK1	OTTHUMG00000035804	PUSL1	UBE2T
SQLE	CSNK1D	MELK	SLC50A1	TAS1R3	NEK2
NUSAP1	KIF23	UHRF1	OTTHUMG00000017910	VWA1	DTL
LEF1	FAM83D	NEURL1B	TMEM203	ATAD3A	NVL
UHRF1	CENPE	KIF4A	LEPREL4	FNDC10	KMO
PAFAH1B3	PYCR1	PAFAH1B3	HIST1H2AL	CFAP74	RRM2
LAMP5	CCNA2	CEP55	PKN1	GABRD	MCM2
UBE2T	GOT1	ZWINT	FZD2	MMEL1	SMC4
RMI1	COL10A1	NUF2	TMEM160	ARHGEF16	ECT2
JPT1	KIF11	HMMR	NR2F6	SMIM1	TACC3
CDK1	CEP55	UBE2T	DNAJC14	CHD5	S100P
CDKN3	S100P	TPX2	ORAI2	ACOT7	CXCL9
PPP4C	CNOT11	CCNE2	COX6B1	HES2	CXCL10
HIST1H2BH	CYP4Z2P	RUSC1	HYLS1	ESPN	TRIP13
PTBP3	NAXE	RRM2	MIF	UTS2	BASP1
RRM2	TBCE	AURKA	PYCARD	TNFRSF9	CCNB1
SSX2IP	PRC1	CDK5	CRYGD	CENPS	LMNB1
CCNB1	E2F8	COL1A2	RIPPLY3	C1orf127	PTTG1
NUP210	KIF20A	ASPM	LSM2	DISP3	CCDC167
POLE2	TPX2	BUB1B	FOXD2	FBXO6	COL10A1
DCTPP1	MAD2L1	NCAPG	TK1	DRAXIN	ANLN
PYCR1	SLC20A1	KIF20A	PSENEN	C1orf167	PDIA4
GPR68	DLGAP5	UBE2C	ASF1B	C1orf158	CDK5
ZCCHC10	ATP2A2	LAMTOR2	UBALD1	AGMAT	HMGB3
STXBP2	BIRC5	BGN	FBXO46	TMEM82	BGN
TOP2A	CCNE2	SLC50A1	NABP2	SRARP	PBK
CCDC167	TK1	CCNB2	ARID3A	FAM131C	MCM4
COL11A1	PARP1	DPP3	PFN1	MFAP2	SULF1
GJB2	TRIP13	CCNF	BASP1	PADI1	TPD52
MIF	BIK	RABIF	SF3B5	PADI3	RAD54B
ATAD2	UHRF1	NDC80	SLC16A3	PADI6	ESRP1
SPATS2	AURKA	SAC3D1	MRPL41	RCC2	CTHRC1
LRRC15	GSPT1	YIPF6	OTTHUMG00000000413	ACTL8	ATAD2
LYPLA1	CDCA5	PARP1	GMIP	PAX7	MELK
NANS	OLR1	KIF15	TMEM63B	AKR7A3	RMI1
NEK2	RRM2	TEDC2	CCNF	HTR6	CKS2
SLC20A1	TM9SF1	UBFD1	CIB1	PLA2G2D	FEN1
RNASEH2A	UBE2T	JPT1	TAF6	PLA2G2F	DPP3
SMYD3	HOXC10	MCRIP2	PPP4C	PLA2G2C	STARD10
CCT3	C1orf112	PNPT1	EPN1	SH2D5	ZWINT
CCNB2	DBNDD1	COL3A1	DNASE2	EPHA8	CDK1
TRIB3	CAPG	C1orf43	STRN4	HTR1D	CDCA3
NME1	PBK	MRPS34	PRADC1	E2F2	RACGAP1
LAGE3	TIMELESS	GLRX2	CHPF	GALE	GALNT6
MICAL2	C4orf46	KIF18B	UHRF1	CNR2	HOXC10
NRAV	TIMM17A	TUBG1	RPL14	GRHL3	TIMELESS
UBE2S	COMP	PRC1	HIST1H2AI	RHCE	OAS2
WDR34	EZH2	H2AFX	HIST1H4J	AUNIP	GJB2
GINS1	CDC20	DNA2	NDUFA11	STMN1	EPSTI1
CDK5	FOXM1	ECT2	NACC1	SLC30A2	CDKN3
TP53RK	ETNK1	UGGT1	SLC35A2	CEP85	SIX4
ASPM	RUSC1	SEC61A2	SLC29A3	CRYBG2	KNSTRN
UBE2C	CDC45	NAXE	HIST1H3D	LIN28A	NUSAP1
F11R	SYNGR2	RACGAP1	HIST2H2AA4	IFI6	SORD
BUB1B	BUB1B	TSTA3	PITX1	SMPDL3B	CCNB2
EZR	BAIAP2	COL5A2	PKM	RCC1	PRC1
CKAP2	MBOAT7	DLGAP5	AP2A1	OPRD1	POLR3K
ECT2	PRDX1	KIFC2	ADAM8	NKAIN1	METRN
GALE	JPT1	RIT1	HMG20B	SERINC2	RAB26
BARD1	SELENOI	PTTG1	TRIB3	ADGRB2	PAQR4
HIST1H2BD	INTS8	CYBC1	RNF26	SPOCD1	SLC7A5
TK1	FOXA1	EMC9	C19orf10	CCDC28B	TMEM97
YDJC	PSMB2	SNRNP25	C1orf53	MARCKSL1	TOP2A
TNFRSF12A	SNRPC	PSENEN	RHOG	TMEM54	EME1
TMPO	CCNB1	FAM83D	TUBA1C	CSMD2	TK1
ROGDI	CDCA3	TK1	HCFC1	C1orf94	BIRC5
RHNO1	RPN2	POC1A	NDUFB11	GJB3	ALYREF
PTTG1	BLM	TIMELESS	PCNA-AS1	DLGAP3	PYCR1
SLC35A2	NUSAP1	ESPL1	NDOR1	CLSPN	TYMS
DPP3	PIMREG	HAGHL	MPDU1	EVA1B	NDC80
HIST1H2BE	SLC7A5	HJURP	USF2	CSF3R	PCNA
PCNA	DAP3	FLAD1	NUP210	CDCA8	LAMP5
ZNF281	GMFB	EZH2	NCLN	EPHA10	GINS1
PAQR4	POLR2H	CCNB1	ATP13A1	MANEAL	TPX2
CENPF	SIX4	PDZD11	H2AFX	RHBDL2	UBE2C
ETNK1	PAFAH1B3	VCAN	RFXANK	BMP8A	MMP9
LMNB1	CSK	COX17	HIST1H2BC	BMP8B	AURKA
NVL	KCTD5	ASPN	PTPN6	CTPS1	UHRF1
CBX4	FANCI	NUP210	SDS	FOXO6	RNASEH2A
AURKA	STX3	KIF2C	ZBTB12	EDN2	COMP
PRC1	ST8SIA6-AS1	FANCI	C6orf136	RIMKLA	PSENEN
KDM5B	LINC01094	CENPM	MIR1260B	SLC2A1	PAFAH1B3
TMED3	DBF4	TMBIM6	UBE2M	FAM183A	APOC1
PBK	KMO	SPAG5	DAD1	CFAP57	IL4I1
MAD2L1	UBAP2L	CENPE	SLC11A1	TMEM125	UBE2S
CDCA4	PNO1	H2AFV	CDC25C	CDC20	MIF
MCM2	GINS1	RNASEH2A	MMP11	ARTN
CANT1	FEN1	COL6A3	CRTC1	ATP6V0B
ZBTB42	PPIH	BUB1	FAM203B	CCDC24
MARCKSL1	CENPX	KIF11	CTSA	SLC6A9
TJP3	MTHFD2	PBK	E2F1	KLF17
HMGB3	PKM	HGH1	MANF	KIF2C
EFNA4	CSTF2	SLC52A2	IPO13	HPDL
VAMP8	PARP12	CDC25C	UBL5	TSPAN1
COMP	EZR	HILPDA	BLOC1S3	RAD54L
HIST1H2AJ	STIL	RECQL4	PAQR4	DMBX1
DLG3	RUVBL1	E2F7	HIST1H2BM	KNCN
PLPP4	POLE2	HIST1H2BH	CDK5	CYP4Z1
NCBP1	MRPL42	PRAF2	HSD17B10	STIL
MTHFD2	ZBTB41	FAM50A	DOLK	FOXE3
CORO2A	ALDH18A1	SMC4	PPCS	FOXD2
MRPL13	PLEKHA6	CCDC137	OTTHUMG00000156038	DMRTA2
TPX2	MELK	COL11A1	ACOT7	TTC39A
TCTEX1D2	RITA1	CENPU	CASC5	ORC1
MCM4	KIFC2	MRPL17	PYCR1	SHISAL2A
MAPK13	PAXIP1	NID2	ALG1L	ZYG11A
TYMS	SLC50A1	KIF23	COX5A	LRP8
C15orf48	SGO2	FBXL6	ACOT4	DIO1
SDF2L1	RNASEH2A	TMEM147	OTTHUMG00000021149	LDLRAD1
PDK3	APOO	PAQR4	KCNJ11	BSND
CLDN7	ZNF296	CCDC167	UBE2C	PCSK9
NMRAL1	CCDC167	GBAP1	GLRX2	FOXD3
PRIM1	GPR160	LRRC45	RMI1	C1orf141
ABHD17C	DPP3	MRPL24	NDUFB10	IL12RB2
DENND1B	HDGF	PSRC1	DDA1	DEPDC1
CXCL10	CTSH	CHTF18	SLC39A7	LRRC53
DBF4	RAC3	GSPT1	F8A2	LHX8
ANLN	ATP6AP1	KNSTRN	SIPA1L3	IFI44
RACGAP1	TSPAN13	ZDHHC9	BGN	SSX2IP
NAXE	SMYD3	CACYBP	H2AFZ	MCOLN2
POSTN	GPR137B	E2F8	ACP2	COL24A1
NREP	H2AFZ	CTSA	REEP4	GBP5
FLVCR1	ERO1A	PMM2	PAK4	BARHL2
MELK	GJB2	HYLS1	PRR13	CDC7
FKBP4	LAPTM5	PYCR1	FKBP2	BRDT
EFCAB11	ECT2	CDCA8	BCAP31	EPHX4
PARP9	STARD10	KIF22	ATXN7L3	PLPPR5
BIRC5	SYAP1	RHPN1	MRPS34	OLFM3
TIPRL	CXCR4	SLC2A4RG	LMAN2	COL11A1
GCH1	SMARCA5	RHBDD3	RAD51	AMY2A
RAB26	ACOT7	EME1	KIF4A	NTNG1
TMEM206	TIMP1	AUNIP	TPX2	VAV3
SLC37A1	OIP5	RPN2	LOC100133985	NBPF4
HIST2H2BE	CD300LF	TMEM80	FN1	NBPF6
ABHD2	TDO2	NME4	TOP2A	GPSM2
PRPS1	CDC42SE1	FAM173A	MPV17L2	C1orf194
FN1	LSM4	TLCD1	ZNF281	PSRC1
POLR3K	RMI2	THBS2	FLJ22184	ALX3
DCAF13	FAM110A	CDC20	TIMM10	SLC6A17
MB	CABLES2	POLQ	RHBDD2	AL603832.3
PDIA4	SRP54	GAS2L3	TIMELESS	PPM1J
LLGL2	RGS1	CDC7	THOC6	SLC22A15
SERINC2	BRI3BP	COL10A1	LRFN1	CD2
CTPS1	PTTG1	RAD54L	NEIL3	REG4
SYNGR2	IER3IP1	ATAD2	E2F2	FCGR1B
EGLN3	LEO1	FOXM1	POP7	FAM72B
SUGCT	TNFRSF12A	DGAT1	FEN1	FAM72C
GGCT	MAD2L2	IGFBP7	CCNB1	FAM72D
STRBP	PLK1	MTCH2	UNC5B	GPR89A
CERS2	GNPNAT1	SPC24	OR10D3	BCL9
ARNT2	LPXN	NEIL3	PRAF2	FCGR1A
MDM2	TOMM34	ASF1B	GRAMD1A	H2BC18
RAB3IP	CKS2	GRINA	HMMR	H3C13
PAICS	MACO1	DNM1L	SHARPIN	H4C14
FUS	HSPE1	IMPDH1	DRAP1	H3C14
EME1	ATAD2	GPI	ZNF385A	H2AC18
CAPG	HOTAIR	MAPK13	KIAA0101	H2AC19
F12	C15orf48	UQCC3	MFSD12	H4C15
AP1M2	MND1	BRICD5	EPHB2	H2BC21
GSTCD	PSRC1	TMEM8A	ESPL1	H2AC20
TMEM9	CRABP2	VANGL1	RNPS1	H2AC21
HPRT1	STAT1	NVL	MIR3162	CA14
MMP11	SPAG5	DHTKD1	BMP8A	TARS2
SPAG5	TACC3	GINS1	DEGS2	ECM1
C9orf116	APH1A	TNFAIP8L1	OTTHUMG00000008359	HORMAD1
RMI2	FLAD1	FBXO6	CYP2S1	CERS2
CREB3L4	UBE2S	LOXL1	RNF187	ANXA9
S100P	LIG1	PDIA4	H1FX	BNIPL
FGFR1OP	PSMA5	OIP5	CIT	MLLT11
KIF2C	C1orf131	CDC45	NUSAP1	TUFT1
ALYREF	PIK3R2	SRXN1	SH3BGRL3	CELF3
NDC80	PNP	DDX39A	CDKN3	RIIAD1
PPIL1	PRR7	KCTD5	ARF5	OAZ3
OCIAD2	FAM208A	PYCR3	STXBP2	TDRKH
SLC1A4	LAMP3	TTK	OTTHUMG00000024122	C2CD4D
PSENEN	MLLT11	CDKN3	TMEM104	S100A11
SDC1	CTSB	DONSON	SLC15A3	TCHHL1
IRF7	IDI1	KIF14	CTDNEP1	RPTN
SMARCC1	AURKB	PIK3R3	RPN1	CRNN
TYMP	TMEM132A	GNB1	FARSA	CRCT1
TSTA3	RACGAP1	VOPP1	E2F8	KPRP
CDH11	KPNA2	LMNB1	BSG	LCE1B
MMEL1	CXCL10	LMNB2	PRDX1	IVL
GALNT6	HID1	RAD54B	WDR62	SPRR1B
BIK	CORO2A	MTFR2	MBOAT7	PRR9
CGN	LARP4B	BLM	CKAP2L	PGLYRP3
IDH2	ZNF75A	RMI1	DLGAP5	PGLYRP4
PANK3	UGGT1	GPSM2	POMP	S100A9
OAZ3	HMMR	ZNF692	IFI30	S100A8
ESRP1	PNPT1	NCAPH	AP2S1	S100A7A
ALCAM	CXCL11	ORC6	PILRA	S100A7
BRI3BP	HMGB2	GGCX	TMEM8A	S100A16
FCGR1B	NUP62	COX6C	STYXL1	S100A14
RALGPS2	PCNA	ESRP1	PCNXL3	CREB3L4
RCC1	IRF7	HSD3B7	TTYH3	JTB
PHLDB3	ILF2	HSD17B6	COLGALT1	TPM3
CDC20	RAD51AP1	PIMREG	COPG1	C1orf189
H2AFX	CENPN	ORMDL2	KEAP1	FLAD1
AP1S1	TBC1D2	LRRC32	ISG20L2	LENEP
FEN1	ESRP1	CTPS1	P4HB	EFNA4
2025-09-06	DPCD	CCNA2	ZDHHC12	AL691442.2
EPRS	RNPEP	INTS7	BRWD1-IT2	EFNA3
MLLT11	LYPLA2	ELMOD2	LIN37	EFNA1
OVOL2	CDK1	COL5A1	TROAP	SLC50A1
SRD5A3	METRN	MBOAT7	PLK1	TRIM46
SMC4	PRCC	PLOD3	LAG3	MUC1
SLC52A3	LAGE3	H2BFS	FIBP	FAM189B
GPRC5A	DPY30	EXO1	RPN2	SCAMP3
SMIM22	CISD2	CDCA5	PCK2	RUSC1
BAIAP2L1	MIF	GTSE1	OTTHUMG00000035711	LAMTOR2
B3GALNT1	TOR3A	BIRC5	TUBG1	RAB25
DEGS2	ENTPD1	KNTC1	KIF18B	MEX3A
CTPS2	LOC100130449	MIF	GSKIP	PAQR6
TMEM97	ADAR	PCK2	LMNB2	TMEM79
PKM	CGN	LBX2-AS1	MIR484	CCT3
VMP1	PIGM	ALG3	NUP62	TSACC
AP1AR	TXNDC17	RMI2	OTTHUMG00000037783	RHBG
SLC39A11	JTB	CERS2	TUBBP1	IQGAP3
CLEC7A	LMNB1	FLVCR1	PPP1CA	TTC24
TMEM54	HIST2H2BE	ZFX	ARHGAP11B	NAXE
FZD2	ELMOD2	TUBB	TMED9	CRABP2
COX6C	GTF3C2	WDR34	MEN1	MRPL24
UGCG	SPAG1	SLC4A2	ATIC	HDGF
ELMOD2	TMPO	FN1	HIST1H2BD	SH2D2A
SPP1	SLC39A4	LARP4B	ESCO2	FCRL4
H2BFS	SCAMP3	ANLN	PYGO2	FCRL3
HOPX	RFX5	MFAP2	POLR3K	FCRL2
RAB15	SEPHS2	ZNF557	CKS2	FCRL1
GRHL2	SMS	SSR1	PVRL2	CD1A
TSPAN13	ULK3	ISG15	ARHGAP11A	CD1B
SORD	GPR183	PNP	IGFL3	OR6K3
PPAT	ZNRF2	FAP	TUBA1B	AIM2
CERS6	PCLAF	SELENOI	LYSMD1	SLAMF8
MMP3	TREM2	GPRC5A	B4GALT2	CFAP45
RAB25	FOXO6	CDK16	PPDPF	IGSF9
SLC16A6	SBK1	HIST1H2BK	YIPF1	KCNJ10
OVOL1	NDC80	CENPX	GTF2IRD1	IGSF8
SOX4	GID8	POLR3K	R3HDM1	ATP1A4
FAM83H	EEF1E1	HMGB3	MARK4	ITLN2
SLC44A1	ITPA	LAGE3	CTSD	TSTD1
TOX3	TMEM251	FAM111B	TGFB1	NECTIN4
RHOH	TMEM51	GMFB	ATP6V1F	KLHDC9
MFAP2	DPM2	SPOCK1	LSM12	PFDN2
PRKCZ	DNAJC9	CDCA3	ARL8A	B4GALT3
CDS1	UBE2N	SPC25	CD80	APOA2
RUNX2	PIP4K2C	CKAP2L	CCDC64	HSPA6
SPINT2	SLC52A2	NME1	AGMAT	FCGR3A
GPR160	ADIPOR1	DEPDC1B	SLC25A22	FCRLA
ARRDC1	BATF2	SKA2	HIST2H3A	FCRLB
CENPX	BCOR	OAS3	VAMP8	OLFML2B
PLPP5	SFXN2	S100P	NUAK2	HSD17B7
METRN	HIST1H2BH	PBX1	CEP85	RGS4
ILF3	CLGN	HES6	MIR3154	NUF2
DONSON	CCT5	TMEM132A	DAXX	ILDR2
KRT8	SNRPG	HIST1H2BE	ALG1	MAEL
GALNT7	DNAJC10	FAM213A	PAK6	F5
TIMELESS	ZWILCH	IFI27	PIK3R2	C1orf112
GOT2	USP38	MCM2	PRSS22	SELL
TMEM125	CBX4	IFI6	MAZ	METTL11B
MICB	GPRC5A	BORA	FOXP3	MROH9
BICDL1	LNX2	TRIP13	SDHC	C1orf105
ACBD3	CASP3	RGS16	MSRB1	TNFSF4
SLC44A4	EIPR1	TPD52	SHKBP1	CENPL
BGN	F12	TNFAIP6	RAVER1	SERPINC1
UBFD1	HMGB3	PLK1	YIPF3	GPR52
EEF1A2	P2RX4	FGFR1OP	PRR14	TNR
SFXN2	BAMBI	PCNA	USF1	BRINP2
ACTR2	ERMP1	DOPEY2	IFI6	TEX35
PRSS8	SLC44A4	SLC7A6	PPIB	RALGPS2
VDR	MMP9	SORD	ALDH18A1	TOR3A
SULF1	UBQLN1	ERCC6L	TUBB4B	AXDND1
PLEK2	MCM2	FUCA2	MIEN1	CACNA1E
FCMR	MKI67	MKI67	RAC3	RGS8
SUCO	NOLC1	POLE2	ECT2	APOBEC4
P3H4	TOP2A	RAD51AP1	NCAPG	BRINP3
CYFIP2	HIST1H2BE	MCM4	FAM189B	CFHR4
RAB17	CSE1L	COMP	SLC35E1	F13B
MAZ	ESPN	MRPL42	PRKCD	ASPM
BLNK	KHDC4	LINC01116	TMEM79	DENND1B
PRRC1	MDK	GJB2	MLST8	C1orf53
SLC9A3R1	CD72	TYMP	SKA1	LHX9
LSR	OCLN	CENPK	ZNF467	KIF14
TREM2	PARP9	KIAA1841	MCOLN1	INAVA
SDS	2025-03-06	GOLT1B	VOPP1	ASCL5
SLC39A4	RAB11A	GPR107	CACNB3	TMEM9
GSR	NME1	CHEK2	BAHD1	LAD1
PLEKHF2	SF3B4	RGS4	MICB	TIMM17A
GOLM1	SMC2	PTK6	ADAR	GPR37L1
TPD52	NSUN2	ATL3	RUVBL2	PTPN7
SYNE4	POGK	HTRA3	HIGD2A	UBE2T
PRR15	ORC6	SBK1	HEXB	RABIF
SEC23B	DCTPP1	CNIH4	BCKDK	PPFIA4
CYTH2	DEGS2	MCM10	GAA	MYOG
MARCKS	ATP6V0B	GLUL	MIR320A	MYBPH
STARD10	SFPQ	EMP2	RHBDF2	SNRPE
GALNT2	CENPM	TRIM14	MED25	ETNK2
C3orf14	B3GNT2	SLC2A6	PARP1	KISS1
GPATCH2	ORMDL2	ARPC1B	UHRF1BP1	GOLT1A
RFC4	ALYREF	HIST1H2AM	IQGAP3	LRRN2
KMO	CXCL9	SFRP2	ITGB2	NUAK2
CTHRC1	DTL	NUDT1	HIST1H2BK	LEMD1
HMGB3P1	CTPS1	F12	HIST2H2AC	SLC26A9
IL4I1	CAMK2N1	SCO2	CENPA	CTSE
RASGRP1	IL18	ACOT7	OIP5	RHEX
CLDN3	GNL3L	MTERF3	UBE2S	AVPR1B
SLAMF8	ZWINT	NEDD1	NRSN2	FAM72A
STAP2	STIP1	SMC2	ASNA1	IKBKE
KPNA2	YIF1B	MCM8	PIGT	MAPKAPK2
TRAF4	MLPH	MYBL2	CREB3	IL19
CD9	ZDHHC16	SKA3	MAPK8IP2	IL20
ERMP1	SIDT1	SGO2	VANGL1	IL24
THBS1	KIF14	STIL	DPY30	FCMR
ISG15	APOC1	C4orf46	DAP3	FCAMR
RAI14	MARCKSL1	C20orf204	LRRC61	CR2
SPINT1	TMEM54	TICRR	C19orf53	CR1L
WDR54	DUS4L	IRF7	GRINA	SYT14
PKIB	TMEM9	HIST1H4H	CDK1	KCNH1
PTK7	RABIF	PCOLCE	KPNA2	RD3
BHLHE40	RPA3	FEN1	NDUFB3	NEK2
HIST3H2A	BCL2A1	PPP1R16A	KIF2C	INTS7
PKP3	APRT	SCD	CLPTM1	DTL
KCNK1	USP3	ZNF367	LYPLA2	PACC1
ANXA9	GBP5	USP18	SKA3	FLVCR1
PRR15L	C3orf14	RNF24	PNKD	CENPF
RBM47	CDCA4	NOX4	PRKACA	GPATCH2
CELSR1	BORA	AURKB	GSK3A	SPATA17
KDM4B	TRIM59	CHAC2	CCNK	HHIPL2
ZNF239	TOM1L1	FASN	GAPDH	FAM177B
PRLR	PLAUR	UBE2S	COPE	SUSD4
SPDEF	PLA2G12A	PLK4	DPP3	CCDC185
MSI2	EIF4A3	MCM6	GBA	CAPN8
H3F3A	ADAMDEC1	PRDX4	MAN2B1	NVL
C5orf46	DDX39A	G6PD	TMEM184A	DNAH14
ENC1	PPP4C	COL12A1	ATP6V0D2	PARP1
IFI6	DUSP5	METRN	MFAP2	WNT3A
CHST11	THEM6	GALNT2	HSPA8	ARF1
FSIP1	TMC6	ATP6V1C1	STRA13	C1orf35
ABRACL	CYTH2	PMEPA1	MKI67	MRPL55
NDUFAF6	MISP	DESI1	GPI	TRIM11
SAP30	TTK	PCAT6	ZNF367	H3-4
CXCL9	IGSF9	MST1R	SAE1	H2AW
RPL39L	ANKRD22	PDGFRB	KIF20A	H2BU1
HACD3	TKFC	JCAD	EIF4G1	ACTA1
FGD3	EPSTI1	MRPL13	TSTA3	PGBD5
ZNF587	LSR	TYMS	RAD23B	AGT
PYCARD	TMEM63C	PARP9	NDC80	CAPN9
CENPN	PDIA4	HIST1H2BD	RRP36	KCNK1
STK26	STMP1	CDC6	METRN	COA6
NETO2	YRDC	TRIM59	RAB8A	GNG4
MBOAT2	VOPP1	AZIN1	INHBA	ACTN2
MDK	PPT1	ADAM12	OTTHUMG00000152824	ZP4
RTKN	ZMYND8	NECAB3	SLC10A3	RGS7
SLC38A1	MED14	KCTD21	GINS1	KMO
SEC24D	PLA2G7	SKP2	COX5B	EXO1
SIX4	SPCS3	ELOVL6	EXOSC4	BECN2
SAMD12	HIST1H4H	FANCA	LLGL2	KIF26B
SUSD3	SLC35B1	GSEC	TMEM147	SMYD3
HIST1H4H	SAMSN1	UNC5B	CHRNA6	ZNF670-ZNF695
TTC39A	BHLHE40	MFSD3	PPP2R5D	ZNF695
RAD54B	TMEM106C	PIR	TARS2	OR13G1
ZNF587B	SUCO	CD99	DEPDC1B	TRIM58
OPN3	NUTF2	DBNDD1	PAFAH1B3	LYPD8
DIO2	TTLL12	NDC1	HIST1H2BJ	SOX11
APH1A	CDH11	FNDC1	SAMD10	CMPK2
TRIP13	MTFR2	TIMP2	AURKA	RSAD2
SERPINE1	RANBP9	CREB3L1	HIST1H2BO	MBOAT2
SLC2A1	DDIAS	CTPS2	AGPAT1	RRM2
MAGED2	ASF1B	TNFSF4	HIST2H2AB	KCNF1
C1orf56	PPP1CA	HOMER3	HN1L	C2orf50
PAIP1	DDA1	INSIG1	ZC3H3	NTSR2
LRG1	EME1	LPCAT1	DTL	MYCN
GDF15	COA6	IER5L	WAS	GEN1
TMC4	TRIM27	ABHD2	CCNE2	KCNS3
TMC5	H2BFS	GREM1	BUB1	MATN3
BSPRY	TP53RK	ASAP1	LMNB1	SDC1
KRT18	IRF9	LINC00467	BAG6	CENPO
FBP1	RAP1GDS1	CTSK	CLPTM1L	EFR3B
NPNT	CLDN3	CDCA2	PREB	FAM166C
ZG16B	ARHGAP32	PLPP4	HIST1H3F	CIB4
SYT17	GSKIP	AEBP1	GTSE1	CENPA
SLC39A9	KIF21A	CXCL10	TLR9	DPYSL5
CXCR4	NUDT16L1	GPR19	SBK1	CGREF1
SEZ6L2	MYBL2	FBN1	PARK7	UCN
EVL	PAK4	ECM1	UBQLN4	CAPN13
VAV3	MAL2	RNF213	KIF15	GALNT14
MUC1	CD37	IFITM1	SLC25A44	SRD5A2
CD37	CENPU	ADGRB2	PTTG1	QPCT
SFN	LMNB2	TCF19	ATP6V0B	KCNG3
MARVELD2	MAPK13	TMEM97	BIRC5	SIX3
ADAM28	TOX3	TGM2	KCTD5	SIX2
SMG1P5	WDR12	ST3GAL1	NAGA	EPCAM
GGH	CIB1	IGSF9	APEH	OTX1
VCAN	PPIL1	HIST1H4D	ATXN2L	GKN2
CDCA3	PCAT6	CILP	POLD4	CD207
PHLDA2	CYTIP	SHCBP1	CCDC167	VAX2
SYTL1	SNRPE	MORC4	SCAMP2	EMX1
SIAH2	RCC1	DEPDC1	C5AR1	SFXN5
DNAJC3	NRAV	SULF1	EIF6	FBXO41
ISG20	SLC37A1	MSI2	NDUFAB1	EGR4
KCNE4	TMEM8A	LUM	CENPE	MTHFD2
RAB31	IL4I1	RAB27A	CHMP5	WDR54
MSMO1	OR7E14P	PRRT2	NEK2	RTKN
MARVELD3	SMC4	SIX2	HNRNPF	LBX2
FGFR3	LRBA	PSMB3	OTTHUMG00000004857	TLX2
ZNF552	TRIM26	KIF18A	TERC	DQX1
TACC3	FCGR1B	FBLN2	DTX3L	REG1A
SLC7A5	GPD2	TAP1	RAD54L	CTNNA2
CCR5	HIST1H2AC	KDELR3	MIR639	CAPG
FOXA1	TIMM13	NKAIN1	SYVN1	SH2D6
SFXN1	MCM8	CDC25B	BIK	VAMP8
NAT1	NPNT	DNMT3B	PHKG2	REEP1
HIST1H2AC	HMGA1	MLLT11	GIPC1	FOXI3
PLAUR	TAP1	SAPCD2	HIST1H2BB	TEX37
EPPK1	BCL2L12	APOLD1	STIP1	TEKT4
PARD6B	B4GALT3	DBN1	KIF11	TRIM43
ERBB3	FAM96A	PITX1	SLC35F6	NCAPH
IGSF3	MOV10	TMEM184A	CENPF	CNGA3
KNSTRN	AGR2	MFAP5	HCST	CREG2
FAP	SLC39A11	RND1	CCNB2	ST6GAL2
ELMO3	CASKIN1	NQO1	CCT3	BUB1
ARFGEF3	CFL1	FAH	LRRC46	ACOXL
CKAP4	COPB2	HIST1H1C	ATP6V0E1	SLC20A1
PRRG4	PSMC4	CCNE1	RAD9A	NT5DC4
HIST1H1C	TMEM97	OLFML2B	HIST1H2AM	CKAP2L
ATP1B1	TPI1	OAZ3	FOXM1	IL37
KLHDC9	RMI1	ZNF239	MARS	IL36G
CA12	WDR34	MX2	CBLC	IL36RN
FBXL16	FAM111A	CXCL11	C1orf85	FOXD4L1
CFB	B3GALT6	KMO	AIMP2	DPP10
RAC2	PPDPF	LRP8	RNFT2	EN1
LYPD3	ETNK2	CBX3	TBC1D2	CFAP221
GPATCH4	COL11A1	FBLN1	PDZD11	PROC
IRX5	RCC2	FADS2	RNF5	CCDC74B
TSPAN5	PPRC1	SERPINH1	SLC27A4	MZT2B
USP10	THUMPD3	FZD2	HIST1H4A	TUBA3E
SLC4A7	OCIAD2	IRF9	CLSPN	POTEI
DDX58	NCAPH	CELSR3	CEP55	CFC1
NELL2	ATP13A1	SPAG4	LIMK1	POTEJ
MREG	RAD54B	DNAJC1	HIST1H2BF	AMER3
CXADR	HIST3H2A	RAD21	ADPRHL1	POTEE
C9orf152	KLC2	STAT1	NUF2	MZT2A
ERBB2	TRIM11	ABCA3	FKBP4	TUBA3D
TMEM45A	CENPL	CRIP1	PSMC4	CCDC74A
HIST1H2BK	HNRNPAB	HSPB1	KIR2DS3	LYPD1
TUFT1	EIF4E	ALYREF	CDKN2B	ACMSD
BASP1	PSMD14	GALNT18	MELK	MAP3K19
TMEM45B	PRRT3	COL4A1	RACGAP1	LCT
KRT19	TPD52	RAB26	G6PD	MCM6
FXYD3	STYXL1	CAPS	HIST1H2AC	CXCR4
HOOK1	PANX1	CAPN9	ICMT	KCNJ3
SMA4	EXO1	SLC39A4	CDK16	GALNT5
CRABP2	FBRSL1	ACOT4	NPRL3	ERMN
F2RL2	RAB26	GPR137C	HMGA1P1	TBR1
PLPP2	CDK5	HOXD8	JTB	SLC4A10
EXPH5	ZNF692	CISD3	NAPA	FAP
PABPC1L	PIGU	TM7SF2	TMEM106C	GRB14
SIDT1	SAMD9L	RET	ALYREF	SCN1A
ZNF678	STX6	SIX4	BST2	CERS6
INPP4B	PFN2	IL4I1	LST1	SPC25
IER3	CHEK1	OAS2	PRC1	MYO3B
MRPS30	MINPP1	SIX1	UBE2Q1	SP5
KIFC2	PLEKHF2	SPARC	HN1	GAD1
EPCAM	NCEH1	MEX3A	TMPO-AS1	DLX1
CEACAM6	MUC1	PLPP5	MRPL51	DLX2
MYO6	CCT3	THY1	GTF3C6	CDCA7
PSD3	DNMT1	SFRP4	PSMD2	CHRNA1
WNT5A	KNTC1	RNASE1	PPP6R1	HOXD13
EPSTI1	ARRDC1	EPN3	POLR2I	HOXD12
MMP9	PAQR4	VWF	REPIN1	NEUROD1
CLDN4	MAGEF1	SECTM1	GYS1	PPP1R1C
PRSS23	H2AFX	ADA	MIR4275	DIRC1
CHML	ACTR3	CHRD	RAB13	COL3A1
TGS1	SPRTN	LAMP5	PPM1G	COL5A2
TOM1L1	CDCA2	TNNT1	HOXC13	STAT1
KRTCAP3	RAB17	CHEK1	KCNK6	CCDC150
GPR65	YIF1A	HIST1H2AE	HIST1H2AE	HSPE1
KCNS3	FBXL19	ETNK2	CNIH2	BOLL
IRF6	TMEM14A	PRRT3	CDT1	SGO2
TMEM30B	FHDC1	HIST1H2BC	HIST1H2BG	CTLA4
SDC4	TMEM87B	MIR210HG	TUBB	ICOS
INAVA	ATP2C2	SQLE	TRAF7	UNC80
RGS4	SULF1	METRNL	USP5	VWC2L
LAMP1	ZC3H12D	LRRC10B	FAM72A	BARD1
MAPT	MAP3K9	PPM1J	GRN	ABCA12
SYTL2	PHKA1	MMP13	LOC100506634	FN1
CALHM6	NEU1	C4orf48	SIGLEC9	MARCHF4
GRP	VMP1	NUAK1	KIF23	RUFY4
RGS1	MAP7	OAS1	C20orf112	CATIP
DNAJC12	SLAMF8	CXCL9	ANLN	SLC11A1
SDR16C5	FAM213B	TDO2	DCTPP1	VIL1
SLC2A10	SHTN1	MMP9	LPCAT1	CDK5R2
GRTP1	ADAM9	MANEAL	SGOL1	CRYBA2
GFRA1	AZIN1	NINJ2	CLCN7	CFAP65
LRRC1	SHCBP1	CNTNAP2	COX7A2	IHH
PPM1H	APOBEC3B	NCF2	COL10A1	TUBA4B
OCLN	UBFD1	EPHX1	SHCBP1	PTPRN
PRRC2C	MPC2	HPN	NTM	ASIC4
S100A14	TGM2	ADGRF5	CLN6	CHPF
IGF1R	TYMS	CXCL12	DPP9	INHA
TSPAN1	KIF15	B3GALNT1	ATP6AP1	KCNE4
ENPP5	SLC12A8	EPSTI1	PLBD2	SCG2
G2E3	EVPL	RIPOR3	SLC35B2	CCL20
TMEM259	FGFR1OP	GREB1L	CHRNA1	SP140
ERP27	KLHDC9	GPC4	LAMP5	TEX44
GZMK	RFC2	MMP1	CD68	ALPP
HOXC10	CENPW	RSAD2	R3HDM4	ALPG
CDH1	S100A14	ABCG1	DCAF12	ALPI
GATA3	PRR15L	DHCR7	TRIM14	PRSS56
MXRA5	POLR3K	BASP1	C11orf24	CHRND
ZNF92	KISS1R	DNM3OS	PRR12	CHRNG
MYO5B	ARFGEF3	REPS2	SNX10	SAG
OAS2	CERS2	MYBL1	VBP1	UGT1A10
APOC1	TFEC	RAMP1	HJURP	HJURP
REEP6	SPC25	CDC25A	FAM111B	TRPM8
GSTO2	CTHRC1	HOXC9	P2RY8	GBX2
THY1	HACD3	GPT2	KLC2	MLPH
PROM2	ISG15	CDKN2C	SPI1	PRLH
ABCD3	NMRAL1	APOC1	PSME1	RAB17
COL5A2	AP1M2	TTLL7	DCLRE1A	RAMP1
TOP1	DONSON	NRN1	UBA1	ERFE
PLS1	FAM110C	EGFL6	EIF2S2	HES6
NAA15	MSMO1	CTSD	NDUFA2	OR6B2
TRPS1	SEC23B	CXCL13	DDX39A	OTOS
PMAIP1	ZDHHC13	CEACAM6	ITGAX	AQP12B
PLA2G7	E2F5	ANP32E	OTTHUMG00000154838	KIF1A
THSD4	KRT8	OASL	PPEF1	MAB21L4
FAM234B	LINC01000	CEACAM5	KIF24	CROCC2
ZFP36L2	CMC2	TSPAN1	KRTCAP2	PASK
RARRES3	PTRH2	CDKN2A	PSMD8	ANO7
ADAM12	DAP	TINCR	PMVK	DTYMK
CCND1	IFI6	LAMA4	RRM2	GAL3ST2
SERPINE2	TMEM248	EEF1A2	PARP10	NEU4
XBP1	CNNM4	CD163	RAD23A	PDCD1
GXYLT2	MAPKAPK2	LOC101928152	SGPL1	LHFPL4
MYB	SORD	RAB31	RDH11	CPNE9
SHROOM3	ADAM28	IFI44L	ETV7	PRRT3
WASL	KDF1	MIEN1	CCR4	FANCD2
CA2	ACP5	F13A1	CLIC1	FANCD2OS
BCL2A1	ERGIC1	HOXC10	KIFC1	SLC6A11
TFAP2A	ADSS	PDGFRL	KIF26B	NUP210
PATJ	ZNF367	DSCAM-AS1	SLC25A39	HDAC11
MCL1	CDS2	WASIR2	FANCI	WNT7A
IL7R	ADAM19	SLC27A2	UBE2T	DAZL
RHPN2	FPR3	ST8SIA6-AS1	FOXP4	SGO1
CMPK2	WDR55	ANXA9	C2CD2L	EOMES
SLC39A6	ZNF326	FBXL7	C3orf80	TRIM71
CHMP4C	VAV3	PYCARD	LGALS9B	CCR4
CLDN1	DNAAF4	COL15A1	VASP	XIRP1
MLPH	HSPA14	CEL	CORO2A	CCR8
FAM110C	EFNA1	SYNGR3	TOB2P1	CCK
ANKRD30A	HLA-DMB	ABCA12	GJB2	KIF15
TC2N	B3GAT3	IDO1	HLA-DRB3	TMEM158
REEP1	INAVA	CPA3	CERCAM	CCR3
MAL2	UTP18	C6orf141	RAB5B	RTP3
RHOB	TMED3	LGALS3BP	CDC20P1	CSPG5
RSAD2	MRGBP	XG	ALG3	CDC25A
AGR2	NUDT21	AGT	PPP1R2P3	CAMP
SCNN1A	SRXN1	CLGN	AURKB	PFKFB4
SRSF6	NECAB3	STARD10	EDN2	CELSR3
TFF1	IARS	NMU	FAM83D	CDHR4
IRX3	GTF2IRD1	CCND1	C9orf106	TRAIP
KIF5C	WAPL	DNAJC22	CNPPD1	CAMKV
SLC1A1	PSENEN	UNC5A	LILRB2	MST1R
ABAT	ISG20L2	ANKRD22	SMPD4	SEMA3F
FNDC1	SPDEF	LOC100130449	WDR76	GNAT1
CAPN8	SLC29A3	ZIC2	ZWINT	HYAL3
ALDH3B2	HIST1H2BD	PDE10A	OAS2	ZMYND10
NEBL	BARD1	CFB	ATPIF1	CYB561D2
AGR3	BATF	AMPH	PPP1R18	CACNA2D2
IL17RB	SPTSSA	IL20	HMOX1	CISH
SERPINA3	SLC1A4	TWIST1	HIST2H2BC	MANF
SOX9	NUP205	FSIP1	PIK3R5	POC1A
CD24	MCM10	ARNT2	PSMD10	CACNA1D
SLITRK6	MRPL13	CYP2B7P	MGRN1	LRTM1
WFDC2	SLC26A11	LAMB1	RNF208	SPATA12
C19orf33	TMEM254	C2CD4A	CDC45	C3orf67
RAB27B	RAB11FIP1	HOTAIR	PRR15	CADPS
BAMBI	NCAPG	IFIT1	HIST2H2BE	SYNPR
TFF3	CYP27B1	BST2	CARM1	SNTN
KIAA1324	CAPS	S100A14	HSD3B7	ROBO2
GREB1	RIT1	GALNT6	TSTD1	GABRR3
DSP	TTC30A	KISS1R	PSME2	COL8A1
GREM1	GTF3C1	SLC7A5	ATP6V1E1	TMEM45A
LOC101926959	SCYL3	OSR2	PPAPDC1A	ADGRG7
	TMEM33	KCNE4	UHMK1	ZPLD1
	SPC24	SLC2A10	PLP2	CIP2A
	RAB15	SULF2	ATP5SL	RETNLB
	FOXK2	CCL8	USP21	TRAT1
	ESYT2	RGS22	CFL1P3	DPPA2
	POP7	MTCL1	GUSB	ZBED2
	ADNP	ME1	CENPI	TAGLN3
	HIST1H2BK	PRAME	EFHD2	C3orf52
	GOT2	MSMB	SIX4	ZNF80
	GEMIN7	FABP5	EAF1	TIGIT
	KIF18B	ABCC13	BOLA2	TEX55
	LAPTM4B	TFF3	E2F7	CD80
	PDIK1L	SLC16A14	HSP90AA4P	HGD
	RAMMET	S100A7	PRR11	STXBP5L
	NAA40	BMPR1B	ARHGEF11	POLQ
	HMGCR	MX1	HLA-A	ILDR1
	CHORDC1	TYRP1	RUVBL1	MUC13
	CENPK	SYT1	STAT1	SLC12A8
	TLCD1	MMP12	ROGDI	ALG1L
	GAPDH	CBLN2	TRAFD1	PRR20G
	2025-09-09	SUSD2	C1QC	MCM2
	GAS2L3	NELL2	FCER1G	PODXL2
	RUNX1-IT1	NBPF4	RNASEH2A	RUVBL1
	NDC1	CLSTN2	SH3GL1	KIAA1257
	HOOK1		USP41	EFCAB12
	YWHAZ		PIGU	TRH
	SLC9A3R1		BCL9	COL6A5
	GALNT7		MED29	BFSP2
	PLPP5		MYD88	SOX14
	VAMP8		ALAS1	RBP2
	ABHD17C		C1orf43	RBP1
	METTL1		KIF14	ZIC4
	EXOC6		LOC100288637	ZIC1
	MB		SMPD1	CPB1
	P4HB		MSR1	SIAH2
	CKAP5		CRIP1	MINDY4B
	MRPS17		GPR137	AC020636.2
	TMEM125		SPC25	CLRN1
	SNRPB		FBRS	C3orf80
	ADCK2		FLAD1	SMC4
	TJP3		PAQR6	TRIM59
	YAF2		HPSE	ARL14
	ROGDI		TRAPPC1	SPTSSB
	HPS3		ARHGDIA	SI
	MAGED2		MID1IP1	ZBBX
	GRHL2		TMEM206	LRRIQ4
	UBE2L6		ASPM	LRRC31
	SEC24D		TUFT1	GPR160
	CRNKL1		CANT1	GHSR
	BAX		SLC25A5	ECT2
	FAM174B		RAB3A	SPATA16
	ADORA3		C17orf65	PEX5L
	ENY2		MAPK13	SOX2
	DNAH5		PSMA6	LAMP3
	GCNT1		STX6	MAP6D1
	WARS		ARHGEF39	ABCC5
	HJURP		TPMT	VWA5B2
	HPSE		LPPR2	ALG3
	LOC100505938		INTS7	CAMK2N2
	FLVCR1		CUX1	ECE2
	FAM83H		MED14	CLCN2
	DIABLO		POLH	POLR2H
	TNFSF13B		APOO	THPO
	MRPL48		IMPDH1	CHRD
	RPS6KA1		XPO6	AHSG
	PSD4		FERMT3	HRG
	TRIM62		GDE1	KNG1
	ZNF217		ZNF695	RFC4
	PRSS8		CCL11	RPL39L
	TOB1		GTF3C1	TPRG1
	ZSCAN16		M6PR	LRRC15
	RTKN		EIF4A3	TFRC
	SLC25A39		SYNGR2	TCTEX1D2
	MTERF3		GALNS	SLC49A3
	SAPCD2		LSM14B	TACC3
	MSI2		CCNA2	FGFR3
	TRAF4		MRPS7	C4orf48
	DHRS13		MTFR2	CFAP99
	ENOPH1		LGALS9C	HGFAC
	HSPH1		APEX2	DOK7
	SRD5A1		DHRS13	OTOP1
	CUEDC1		WDYHV1	C4orf50
	NCAPG2		GRB2	JAKMIP1
	RHNO1		RAB20	PPP2R2C
	SNRPA1		CENPL	S100P
	SLC35A3		HSPA5	PSAPL1
	ANLN		NCAPH	HMX1
	FBP1		DNAJA1	NKX3-2
	ZNF146		CDC25A	NCAPG
	TCF19		DOPEY2	CCKAR
	DEPDC1B		MMP9	RHOH
	ISG20		PLXNA3	CHRNA9
	MRPL14		FNDC1	PHOX2B
	EPN3		TYMS	COX7B2
	ZNF239		APMAP	CORIN
	NFE2L3		PBK	SLC10A4
	OAS2		PRRC2A	OCIAD2
	MOB1A		PSMA2	CWH43
	BLNK		BUB3	RASL11B
	MTFR1		AP1M2	PDCL2
	YIPF1		THEM6	NMU
	BZW1		FUCA1	CRACD
	LY86		PYCR2	ARL9
	MRPL3		COPA	HOPX
	HIST1H2AE		IDH2	STAP1
	UROS		ALPK2	UGT2B17
	BCCIP		ARRB2	UGT2B10
	HGH1		FAM120A	UGT2A3
	TCTEX1D2		FAM72C	UGT2B4
	RAP1GAP		RAB5C	UGT2A1
	PAICS		IPPK	HTN1
	SMG8		SLC12A7	PRR27
	SEMA4B		WSB2	AMTN
	ABHD12		MIR147B	GC
	OSTC		KLHL38	NPFFR2
	CREB3L4		MSRB2	EPGN
	ENSA		CLPP	ODAPH
	CXorf40A		SLC2A1	CXCL9
	NAPG		MTHFD2	ART3
	NECTIN2		NCSTN	CXCL10
	MARK2		EIF2AK1	CXCL11
	CXorf40B		OASL	CXCL13
	ATP6V0E2		HPRT1	FGF5
	AGR3		OSTC	TMEM150C
	CISD1		SIGLEC10	NKX6-1
	LMBR1		OAS3	DSPP
	MED17		SIGLEC8	DMP1
	WDR90		PIP4K2C	IBSP
	HDAC1		DNAJC5B	MEPE
	SRPK2		HIST2H4B	SPP1
	RARRES3		CKAP2	BMPR1B
	MAFG-DT		ZMIZ1	C4orf54
	BEND3		LOC100996344	H2AZ1
	ESPL1		BTF3L4P1	CENPE
	LYZ		DGAT1	TACR3
	SIX1		SMG5	NPNT
	FGFR3		SELT	LEF1
	ZBTB9		SLX4IP	NDST4
	PRPF19		EXO1	MAD2L1
	RBBP6		TRIM59	TNIP3
	LRRC8E		MYBL2	TMEM155
	LINC01138		PGK1	CCNA2
	TTC9		CUTA	ADAD1
	TMEM65		ZFP69B	IL21
	HSD17B6		KCTD13	PLK4
	TMC5		SPP1	PCDH10
	CDS1		KRTAP5-8	SLC7A11
	ZBTB42		POLQ	CLGN
	SMIM29		ARPC1B	MGAT4D
	CCDC24		TMEM126A	C4orf51
	IDE		HAVCR2	FHDC1
	LRR1		CHST11	MND1
	GATA3		MILR1	FGB
	METTL26		HIST1H2AB	FGG
	DYNLT1		CORO1B	ASIC5
	CDK5R1		TMEM214	TDO2
	PSMD12		RNF167	GRIA2
	PTP4A1		NPL	RXFP1
	NANS		NCAPG2	FSTL5
	TAPBP		STARD10	NPY1R
	PAK2		MIF4GD	ANXA10
	HAGHL		MRPS18B	GALNT7
	C1orf56		THY1	HMGB2
	STRBP		TICRR	SAP30
	PKMYT1		NOMO1	NEIL3
	SAE1		HIST1H3H	CENPU
	RSPH1		OTTHUMG00000152981	HELT
	TESMIN		KIAA1161	ZFP42
	PDCD6		SDC1	TRIML2
	CD9		CERS2	TRIML1
	RAD1		CKAP5	LRRC14B
	TIPIN		HOXC11	TRIP13
	DNAJA3		IFITM4P	NKD2
	IER5L		ENC1	SLC6A19
	ANP32E		CYC1	TERT
	AP1G2		LSR	LPCAT1
	PEX13		KDELR1	C5orf38
	RALGPS2		C1orf56	C5orf49
	RFC4		IGSF6	TAS2R1
	HOXC13		MST1R	ROPN1L
	TNFAIP3		UNC93B1	CTNND2
	TTI1		HIST3H2BB	MARCHF11
	G3BP2		P2RX4	BASP1
	SERTAD4		FOXRED2	H3Y1
	APTR		TEAD4	CDH18
	TUFT1		MCM2	RXFP3
	COMMD3		METTL13	SLC45A2
	SYNE4		TAPBP	AGXT2
	C1orf122		TMEM86A	PRLR
	CYBC1		SPINT1	CAPSL
	NVL		FAM127B	UGT3A2
	SYT17		GSPT1	GDNF
	TMEM79		ARL6IP1	MRPS30
	MMEL1		NOMO2	ESM1
	PTPN1		HCK	GZMK
	MLST8		COA6	GZMA
	CTSD		CABLES2	CDC20B
	B3GALNT1		MAPKAPK2	MCIDAS
	NOD2		MLF1IP	CCNO
	CDC42SE2		TLR8	DEPDC1B
	GRAMD1A		POFUT1	HTR1A
	PILRA		B4GALNT4	ADAMTS6
	SAMD1		FCGR3A	CENPK
	PBX1		ANO9	CCNB1
	MCM4		UCP2	CENPH
	RBM47		CENPH	CARTPT
	REPS2		ITPRIPL2	TMEM171
	SMCO4		SLC24A2	FOXD1
	FBXO6		C2	F2RL2
	IGSF8		NIPSNAP1	OTP
	NAA20		MRPL21	ANKRD34B
	RAB27A		PDIA3	VCAN
	EXOC2		TMEM54	HAPLN1
	RPP38		BRI3BP	FAM81B
	ZBED4		CALR	PCSK1
	RPP40		STAU1	LIX1
	FAM102A		E2F3	SLCO6A1
	KNSTRN		ZFPL1	NREP
	CRIP2		TAGLN2	LMNB1
	S1PR3		FCGR3B	FBN2
	SRPRB		ABCD1	ADAMTS19
	OAS3		TMEM238	MINAR2
	PRR15		GPR84	MEIKIN
	SPPL2A		SCD	ACSL6
	PUS1		LSM4	CCNI2
	PYCR3		CYB5R1	SOWAHA
	YIPF6		SMC4	SHROOM1
	EFNA3		TJP3	GDF9
	PAG1		ESM1	FSTL4
	FXYD3		NCF1	PITX1
	DOPEY2		SMG7	MACROH2A1
	MBOAT2		OTTHUMG00000040845	TIFAB
	BICDL2		RAB26	SLC25A48
	AIM2		IBSP	IL9
	H2AFV		PTMS	SMIM32
	COG2		GAS2L3	TRPC7
	DNMT3B		PRPF19	KIF20A
	SLC45A4		PARPBP	CDC25C
	PABPC1L		CCNE1	SLC23A1
	RHBDD2		MTL5	MZB1
	SYNCRIP		TRIM25	PCDHA1
	MREG		DNA2	PCDHA5
	TMED10		TM9SF4	PCDHA11
	TRMT12		GGCT	PCDHA12
	SLC25A5		PSAP	RELL2
	SPINT2		FAM129B	POU4F3
	GMPS		PPP2R2C	JAKMIP2
	FBXO5		C12orf49	SCGB3A2
	USP18		TTK	C5orf46
	NOP2		MOCS3	CAMK2A
	NUP58		B2M	ARSI
	ZG16B		ATP6AP2	GLRA1
	SNRNP25		SLC25A10	HAND1
	HMGN1		NCEH1	KIF4B
	C16orf91		ZNFX1	CYFIP2
	TMEM141		SHMT2	FNDC9
	TYMP		CD37	ADAM19
	RNF213		NOMO3	NIPAL4
	SDF2L1		CDK2AP2	IL12B
	GOLGA2P10		TMCO1	FABP6
	MANEAL		ZNF217	PTTG1
	SUV39H2		FAM83H	GABRA1
	IRF1		PRDX5	GABRG2
	ZNF165		MLLT11	HMMR
	SCOC		PRPS1	TLX3
	BASP1		PAX9	SMIM23
	RASL11B		NCDN	NKX2-5
	PRRG2		WISP1	NSG2
	FCGR3B		CD5	SFXN1
	PRKCZ		ELF4	CPLX2
	ABHD2		ATP13A2	CDHR2
	UGDH		POLA2	GPRIN1
	GALNT6		CTSB	SNCB
	CLTC		PPP1R11P1	EIF4E1B
	SNRPD1		TDRKH	UNC5A
	NDE1		MND1	FGFR4
	ALG6		DNMT1	MXD3
	SLC38A1		CAP1	SLC34A1
	SNX25		PDE4A	F12
	PAGR1		FCGR1A	PRR7
	HLA-DRA		RAB11FIP4	PROP1
	PUSL1		MPHOSPH9	N4BP3
	LLGL2		SEC23B	GMCL2
	GCH1		PCDH17	HNRNPAB
	HPN		COL1A1	HUS1B
	CMPK2		RFX5	ELOVL2
	MRPS23		CDC6	TBC1D7
	PPP2R1A		SLC6A8	STMND1
	DPH3		TRGV5	RBM24
	PPP5C		POLR2G	HDGFL1
	LAMTOR2		MCM10	KIAA0319
	MASTL		BPNT1	SLC17A4
	TTC32		COL11A1	H1-1
	STK36		C11orf82	H3C1
	KNOP1		TMEM14A	H4C1
	CEP85		PSMD14	H4C2
	COG7		TMEM179B	H2AC4
	CALR		DERL1	H2BC3
	NOP58		CDC20	H1-2
	SOAT1		IER5L	H4C3
	NFKBIE		POLR2E	H1-6
	ENAH		HYOU1	H2BC4
	CLDN7		CD74	H2AC6
	PLPP2		SQLE	H1-4
	TLR2		FMNL1	H2BC5
	ABRACL		YTHDF1	H2BC6
	KRT80		KIF18A	H4C4
	CAMSAP3		PARP9	H3C4
	SLX4IP		KNSTRN	H2AC7
	ST14		RGS16	H2BC7
	ANKEF1		PI4K2A	H4C5
	ANO9		COMP	H2BC8
	LAMP5		TREM1	H2AC8
	BGN		DBF4	H3C6
	SIPA1L3		FAM102A	H1-3
	TSPAN1		HIST1H4I	H4C6
	MMP12		PLK4	H3C7
	STK17B		CENPK	H2BC9
	CSNK2A1		RAD51AP1	H3C8
	SLC35F2		ZBTB2	H2BC10
	CENPH		NDUFS8	H4C8
	AHCY		ORAI3	H2BC11
	SPA17		IGSF9	H2AC11
	SELENOT		MAD2L1	H4C9
	USP32		LRRC15	H2BC12
	HIST1H1C		YIPF2	H2AC12
	IDO1		PAK2	H2BC13
	LINC01355		SEPHS2	H2AC13
	MYO6		ILF2	H3C10
	MORN2		PTPRJ	H2AC14
	FAM91A1		SIGLEC1	H2BC14
	LYPD3		ATP6V0D1	H4C11
	NME3		BAI2	H4C12
			DYNLRB1	H2BC15
			MLEC	H2AC16
			SMAP2	H1-5
			CST2	H3C11
			COX6A1	H4C13
			RUNX2	H3C12
			ALDH1B1	H2AC17
			EEF1A2	H2BC17
			HMGN2P11	OR2B2
			SCNM1	OR2B6
			ACTR1A	OR2I1P
			PSMD11	UBD
			RRM1	MOG
			ARL3	TRIM10
			DIAPH3	TRIM15
			GBAP1	IER3
			LRP8	MUC21
			HIST1H3B	CDSN
			BCAT1	PSORS1C2
			SQRDL	TCF19
			RARA	MICB
			SLC6A6	MCCD1
			CLPB	LTA
			MAGED1	LTB
			SLAMF8	LY6G6C
			CNNM4	SLC44A4
			HIST1H3E	ZBTB12
			YRDC	CFB
			PSMD13	C4A
			TIMM23	C4B
			OGDH	CYP21A2
			TYROBP	HLA-DQA2
			TOR1AIP2	HLA-DQB2
			TTLL12	TAP1
			CMPK2	PFDN6
			CHCHD2	KIFC1
			ARAF	BAK1
			NOP10	UQCC2
			ADIPOR1	MLN
			RAB6C	GRM4
			ACOT13	HMGA1
			FCGR1B	SMIM29
			CXorf21	RPS10-NUDT3
			OAS1	PACSIN1
			S1PR3	SPDEF
			TDO2	SCUBE3
			APOC1	CLPSL2
			HIST1H3J	CLPSL1
			SKA2P1	CLPS
			FBXO16	LHFPL5
			WDHD1	PNPLA1
			LGALS9	BNIP5
			TPI1	ETV7
			CYB561	CCDC167
			FAM72B	DNAH8
			TP53INP1	KCNK5
			IQSEC2	KCNK16
			IFIT3	LRFN2
			SEMA3F	TREML4
			LOC100506100	TREM1
			TNS3	GUCA1A
			BLM	TRERF1
			ATAD2	PTCRA
			RAB31	DNPH1
			COTL1	TTBK1
			SUCO	SLC22A7
			MIDN	LRRC73
			SLC7A5	MRPL14
			TRIP13	TMEM63B
			SNRPB2	NFKBIE
			CAPN1	RUNX2
			MIR1184-2	ENPP5
			MIR1184-1	ANKRD66
			GPR139	ADGRF2
			HSH2D	ADGRF4
			ABCC1	GLYATL3
			PRIM1	C6orf141
			SCN1B	CRISP3
			CD86	PGK2
			PLAUR	CRISP1
			RAB2A	GSTA2
			CXCL10	GSTA3
			PCED1B-AS1	GCM1
			ERH	HCRTR2
			KRT8P11	LGSN
			SLC7A7	COL9A1
			GINS2	RIMS1
			HLA-DMB	KCNQ5
			PDIA4	KHDC1L
			BCOR	COL12A1
			PCAT6	TTK
			LYZ	HTR1E
			HLA-DQA2	CGA
			CLTC	POU3F2
			NVL	PRDM13
			ADAP2	MCHR2
			RCC2	LIN28B
			SLC9A1	CD24
			CDCA2	GPR6
			HRSP12	HS3ST5
			FPR3	COL10A1
			HIST1H4D	CALHM6
			FAM72D	ROS1
			CENPN	PKIB
			IFI35	CENPW
			TAP1	TMEM244
			TMX2	MOXD1
			GTF3A	VNN3
			ADRBK1	MYB
			DEPDC1	MTFR2
			SMC2	SLC35D3
			IL4I1	PBOV1
			ERMP1	ABRACL
			VPS25	ADGB
			IER3IP1	SUMO4
			AKAP5	ULBP2
			SF3B4	ULBP1
			XPO5	RAET1L
			SEPN1	IYD
			LILRB4	ARMT1
			CNDP2	ESR1
			HPS3	EZR
			TRIM21	FNDC1
			GUCD1	PLG
			TLE3	C6orf118
			SPAG1	AL159163.1
			TCF19	GPR31
			AHCY	UNC93A
			LOXL1	THBS2
			HIST1H2AG	ADAP1
			EPT1	CYP2W1
			FANCF	MICALL2
			HIST1H2BI	TMEM184A
			RNF19B	PSMG3
			ITIH6	NUDT1
			PRUNE	TTYH3
			SLC44A1	AMZ1
			INPPL1	NXPH1
			PSME2P2	AC013470.2
			DDX58	TSPAN13
			EPN3	AGR2
			ESRP1	AGR3
			HSPB1	SP8
			NOX4	DNAH11
			NINJ1	IGF2BP3
			HSF1	STK31
			KLHL6	NPY
			MUC1	NFE2L3
			YEATS4	EVX1
			LOC150776	PRR15
			LAPTM5	GGCT
			GPR137B	TBX20
			PRDX2	ANLN
			CYB5A	GPR141
			GALM	NME8
			PSMB5	INHBA
			RHOF	AEBP1
			LGMN	MYO1G
			BCAT2	C7orf57
			C5AR2	VSTM2A
			SEC16A	SEC61G
			CFB	PSPH
			C15orf65	NUPR2
			HIST1H4H	ZNF716
			PPT1	STX1A
			UBALD2	ABHD11
			BRCA2	CLDN3
			HIST1H2AH	TMEM270
			KIF21A	LIMK1
			EZH2	RFC2
			PODXL2	GTF2IRD1
			TIPRL	HSPB1
			DNAJB1	GNAT3
			SGK494	DBF4
			CRIP1P4	TEX47
			TNFSF4	GNGT1
			IGHG4	COL1A2
			KMO	DLX6
			SORD	DLX5
			ITGAM	ASNS
			DHTKD1	BHLHA15
			MIR614	BAIAP2L1
			FKBP10	NPTX2
			CST4	KPNA7
			SLC37A2	ARPC1B
			MCM4	GPC2
			RAB3D	PPP1R35
			SNRPD1	TFR2
			TIMM17A	ACTL6B
			GATAD2B	POP7
			MISP	EPO
			PSMB3	ZAN
			CENPQ	AP1S1
			CTHRC1	VGF
			TP53INP2	NAT16
			CDK4	SH2B2
			UBAP2L	LRWD1
			ARL2	GPR22
			GK	NRCAM
			TSPAN13	ASZ1
			PSMA7	FEZF1
			NDUFA6	ASB15
			GSR	TMEM229A
			GPAA1	C7orf77
			HIST1H1E	GRM8
			SLC1A4	FAM71F1
			SERPINH1	STRIP2
			FOXK2	SMKR1
			RSAD2	CPA4
			FCGR1C	STRA8
			OR2B6	KLRG2
			PPIL1	RAB19
			TLCD1	MGAM
			LEF1	OR9A4
			CDCA8	CLEC5A
			ACLY	TAS2R38
			CXCL11	PRSS1
			ALOX5AP	PRSS2
			ST3GAL1	OR9A2
			SCIMP	TAS2R40
			NSF	CNTNAP2
			OTUD7B	C7orf33
			KCNK15	EZH2
			SKA2	PDIA4
			NCAPD2	ZNF467
			SELPLG	LRRC61
			MOXD1	AOC1
			ZBTB41	KCNH2
			EPSTI1	ATG9B
			CLEC5A	ASIC3
			RAC2	CDK5
			PRCC	XRCC2
			C3orf67	EN2
			CST7	SHH
			MICAL2	MNX1
			SLC9A3R1	PTPRN2
			LY6E	NCAPG2
			GREM1	MXRA5
			LINC00263	VCX3A
			POLR2K	VCX
			OTTHUMG00000150321	FAM9A
			CCR7	GPR143
			P4HA1	SHROOM2
			OTTHUMG00000019008	AMELX
			STIL	FANCB
			RPL39L	GRPR
			FLVCR2	MAGEB17
			SPINT2	S100G
			TXNDC12	REPS2
			EOMES	PPEF1
			BLNK	KLHL34
			TALDO1	SMS
			SLC44A2	DDX53
			MEX3A	APOO
			BTK	ARX
			ECM1	MAGEB18
			MX1	MAGEB6
			UBE2L6	PPP4R3C
			PCNA	DCAF8L2
			CST1	DCAF8L1
			CD84	MAGEB2
			CREB3L4	MAGEB1
			SAMSN1	GK
			EME1	FTHL17
			LGALS3BP	FAM47A
			TECRP1	MAGEB16
			CXCL9	CFAP47
			GALNT2	H2AP
			LY86	H2AL1RP
			SLC7A6	SYTL5
			PMEPA1	NYX
			CERS6	NDP
			DARS2	SYN1
			CDC7	TIMP1
			GLIS2	SSX1
			S100P	SLC38A5
			PPM1J	EBP
			CDCA3	PCSK1N
			MEF2D	TIMM17B
			RNPEP	SLC35A2
			SRD5A3	MAGIX
			ATP5H	SYP
			SAMD9	FOXP3
			PPP1R14BP3	GAGE1
			OLR1	GAGE2A
			RNASE1	PAGE1
			ASAH1	EZHIP
			HIST1H2BN	MAGED1
			IRF8	XAGE2
			RAD21	RIBC1
			FANCD2	ITIH6
			RTKN2	MAGED2
			RNF213	PAGE2B
			FNDC1-IT1	PAGE2
			MIR622	PAGE5
			MIR4675	FAM155B
			RPRD2	AWAT1
			EPS15L1	KIF4A
			TOMM34	GDPD2
			ABCG1	TEX11
			LYPLA1	IL2RG
			TOB1	CXCR3
			MCM3	ERCC6L
			ICT1	P2RY10
			TAF13	TGIF2LX
			FTL	XKRX
			ATP5D	CENPI
			SULF1	DRP2
			SIX1	TAF7L
			PNP	TMSB15A
			ZDHHC16	BEX1
			CYBA	TCEAL3
			CELSR1	ESX1
			HLA-C	PIH1D3
			ORC6	FRMPD3
			S100A14	TEX13B
			CREB3L1	VSIG1
			ULBP1	HTR2C
			OLFML2B	LUZP4
			CHEK1	CT83
			JMJD8	SOWAHD
			STAT2	AKAP14
			SP110	PRR32
			APOBEC3B	GPC4
			SLC25A19	HPRT1
			APOBEC3A	PLAC1
			ZSCAN12P1	CT45A1
			CCL18	CT45A10
			ARHGAP1	SAGE1
			CCR1	ZIC3
			CBX4	SOX3
			COX6A1P2	SPANXB1
			IFI27	SPANXC
			ZWILCH	MAGEC1
			TPP1	MAGEC2
			IL2RB	SPANXN3
			SMS	FMR1NB
			VAV1	MAGEA9B
			C16orf58	MAGEA11
			VEGFA	HMGB3
			TGM2	CNGA2
			CXCR2P1	MAGEA4
			ZMYND8	MAGEA10
			CLGN	GABRA3
			KIAA1199	GABRQ
			RNF114	MAGEA3
			KRAS	CSAG2
			C3AR1	CSAG1
			TLR7	MAGEA12
			PRDX4	CSAG3
			LDLRAD1	MAGEA6
			FANCA	MAGEA1
			USP18	PNMA6E
			CTSS	TREX2
			DMXL2	BGN
			MRPS23	ATP2B3
			CYFIP2	PNCK
			APOL1	SRPK3
			CTSL1	ATP6AP1
			GNG5P2	PLXNA3
			OTTHUMG00000150319	LAGE3
			PARP12	CTAG2
			PLEKHF2	RAB39B
			ORC1	IL9R
			TRIM28	C8orf74
			CARD17	BLK
			SIM2	GATA4
			HIST2H3D	SLC7A2
			ABHD3	NAT1
			MB21D1	NAT2
			TOMM5	SLC18A1
			SLC25A35	REEP4
			IPO9	ADAMDEC1
			ZNF703	NEFL
			SCARNA22	CDCA2
			PPM1H	ESCO2
			KDELR3	PBK
			MNDA	PNOC
			FAM83H-AS1	FBXO16
			PGD	TEX15
			MIR1244-1	ZNF703
			OTTHUMG00000019401	RAB11FIP1
			HIST1H3G	EIF4EBP1
			GARS	PLPP5
			RHOD	C8orf86
			RRM2B	ADAM18
			SREBF1	ADAM2
			HIST1H2AK	IDO1
			GGPS1	IDO2
			SPR	ZMAT4
			IL20	GINS4
			MAGED2	CHRNB3
			ADAMDEC1	CHRNA6
			CD4	MCM4
			ITPR3	PXDNL
			DNAJC1	ST18
			DHCR7	ALKAL1
			SLC16A6	NPBWR1
			MTDH	OPRK1
			ELOVL6	RP1
			RANP1	SDR16C5
			PMAIP1	GGH
			EPRS	DNAJC5B
			KIAA1244	RRS1
			VPS28	MYBL1
			CUEDC1	TCF24
			LNX2	CPA6
			TPSAB1	SULF1
			HIST1H2BH	SLCO5A1
			IFIT2	TRPA1
			GATA3-AS1	JPH1
			HLA-DRB1	GDAP1
			FAIM3	AC036214.3
			MARVELD2	TPD52
			PTP4A1P7	RALYL
			AIF1	E2F5
			HSPA1A	PSKH2
			MRPS35	SLC7A13
			HOXC8	DCAF4L2
			ADAMTS4	RAD54B
			KDELR2	ESRP1
			MMP13	CCNE2
			OTTHUMG00000017650	NDUFAF6
			IL10RA	TP53INP1
			CALU	PLEKHF2
			SPOCK1	LAPTM4B
			PTPN1	POP1
			HIST4H4	COX6C
			BLVRA	FBXO43
			PLEK	SPAG1
			SNAI1	CTHRC1
			HID1	DCAF13
			HMGB3	RIMS2
			MVP	DCSTAMP
			XRCC2	RSPO2
			GLUL	KCNV1
			SECTM1	CSMD3
			GBP5	TRPS1
			RARRES3	RAD21
			LOC401397	AARD
			MATN3	SLC30A8
			AEBP1	COLEC10
			BRIP1	MAL2
			SCCPDH	DSCC1
			C9orf91	MRPL13
			GLO1	MTBP
			SLC44A4	TBC1D31
			CSE1L	FAM83A
			HK2	C8orf76
			TMSB10	ATAD2
			POLDIP2	KLHL38
			OSGIN2	FER1L6
			FAM114A1	SQLE
			NKAIN1	GSDMC
			HIST1H4E	HHLA1
			RAB1B	KCNQ3
			VPS72	LRRC6
			OTTHUMG00000151496	TG
			NCF1B	CCN4
			ABCC5	FAM135B
			GATA3	COL22A1
			PTGS1	KCNK9
			ANKEF1	PTP4A3
			ANKRD22	PSCA
			GZMB	SLURP1
			ANXA9	LY6E
			SULT2B1	LY6L
			CYP21A2	LY6H
			OTTHUMG00000017651	RHPN1
			BLVRB	MAFA
			HLA-B	ZC3H3
			LPCAT3	GSDMD
			GOT2	MROH6
			NCF1C	TIGD5
			PLAU	PYCR3
			LAP3	TSTA3
			GOLM1	ZNF707
			SYT13	CCDC166
			COL8A1	MAPK15
			NDC1	FAM83H
			GPR65	IQANK1
			ATP2A3	SCRIB
			DCAF7	EPPK1
			SPARC	PARP10
			MCM6	SPATC1
			SEZ6L2	EXOSC4
			NBPF5P	WDR97
			HOXC10	HGH1
			TNFRSF9	BOP1
			PIK3AP1	SCX
			AARD	SCRT1
			RAB25	TMEM249
			CECR1	AC233992.2
			KDM5B	SLC52A2
			RCN3	FBXL6
			IDO1	ADCK5
			SCUBE3	SLC39A4
			RUNX1-IT1	TONSL
			KIAA1524	KIFC2
			KIAA0196	FOXH1
			RFWD3	MFSD3
			LETM2	RECQL4
			SLC2A10	LRRC24
			CHAF1B	ARHGAP39
			EPYC	COMMD5
			EFR3B	FOXD4
			ABCA3	DMRT1
			HLA-DRB5	SLC1A1
			LRG1	INSL4
			TFEC	RLN2
			IARS2	ERMP1
			KIF20B	GLDC
			TMEM63C	TYRP1
			LRRCC1	SH3GL2
			IL2RA	SLC24A2
			FCGR2B	IFNB1
			PAK1	CDKN2A
			SLC6A9	ELAVL2
			NOP2	TMEM215
			CEACAM6	SPINK4
			ZNF469	ANKRD18B
			TPD52	KIF24
			ABHD17C	DNAI1
			CNTD2	ENHO
			FBP1	CCL19
			TXN	ARHGEF39
			CDKN2A	CA9
			RND1	OR13J1
			LSM1	MELK
			WIPF2	PAX5
			HIST3H2A	DCAF10
			OTTHUMG00000164820	SHB
			BIN2	IGFBPL1
			LASP1	SPATA31A1
			MIA3	FOXD4L6
			RET	FOXD4L4
			ARNT2	FOXD4L3
			CBLN2	RMI1
			CD22	GOLM1
			CD3E	CKS2
			CAPN9	GADD45G
			TBC1D30	CENPP
			SAMD12-AS1	ASPN
			PCGF2	FGD3
			QSOX1	SUSD3
			CAPN13	CARD19
			DDX60	BARX1
			CRAT	NUTM2F
			EVL	FBP1
			LAMP3	ZNF367
			EPCAM	NANS
			CXCR4	CORO2A
			COX6C	GABBR2
			VCAN	TMEFF1
			HLA-DOA	CAVIN4
			OTTHUMG00000151382	TAL2
			UTS2	OR2K2
			HIST1H3A	UGCG
			AKR7A3	KIF12
			GPR183	ORM1
			FCGR2A	ORM2
			CSF1R	TEX48
			OTTHUMG00000013949	OR1J1
			ARHGDIB	OR1N2
			IGHA2	STRBP
			CYP2B6	LHX2
			ICAM1	WDR38
			SLCO2B1	CFAP157
			TNFSF13B	TTC16
			BCAS1	TOR2A
			MIR4653	DPM2
			KIAA1598	FAM102A
			DYNLL2	LCN2
			SIAH2	SLC27A4
			GDF15	WDR34
			FHDC1	ZDHHC12
			C16orf70	IER5L
			WNK4	PRDM12
			ST8SIA4	FIBCD1
			DHCR24	CFAP77
			CHST1	BARHL1
			PPIF	AK8
			ITGAL	CEL
			ICOS	OBP2B
			EIF2AK2	CACFD1
			MMP1	SLC2A6
			SELL	MYMK
			LYPD3	ADAMTSL2
			LOC145837	FAM163B
			EMP2	VAV2
			MMP3	COL5A1
			NFE2L3	C9orf116
			SUPT4H1	LCN1
			RHOH	OBP2A
			CD52	PAEP
			MARCKS	SOHLH1
			MYBL1	LHX3
			MMP14	CCDC187
			SERPINE1	TMEM141
			P2RY10	AJM1
			ADCY9	TRAF2
			SLC4A8	C8G
			TMEM97	LCN12
			IL18	PAXX
			NBPF4	CLIC3
			TSPAN1	FUT7
			CEACAM5	SAPCD2
			EDEM3	LRRC26
			OTTHUMG00000164037	TMEM210
			FYB	TPRN
			NKG7	RNF208
			LCP2	CYSRT1
			OTTHUMG00000149581	RNF224
			TSPAN15	SLC34A3
			DSCAM-AS1	ENTPD8
			NBPF6	ZMYND19
			TFAP2A	ARRDC1
			CD2	CACNA1B
			FZD8	NLRP6
			ENO2	IFITM5
			ADAMTS2	IFITM1
			RNASE6	B4GALNT4
			IFIT1	PKP3
			FCRL3	SIGIRR
			HOXB5	ANO9
			MIR554	LRRC56
			SDR16C5	LMNTD2
			BCL2A1	RASSF7
			VEZF1	IRF7
			NLK	SCT
			PSMD3	DRD4
			JUP	CEND1
			CLSTN3	SLC25A22
			BMPR1B	PANO1
			MPEG1	MUC6
			PLXNC1	MUC2
			MKNK2	MUC5AC
			FADS2	MUC5B
			SLC31A1	BRSK2
			CCL22	KRTAP5-1
			MICALCL	KRTAP5-2
			ASPN	KRTAP5-6
			TANC2	IFITM10
			POSTN	AC068580.4
			POTED	CTSD
			OTTHUMG00000155749	TH
			KRT18	ASCL2
			NCKAP1L	TRPM5
			C6orf141	SLC22A18
			OTTHUMG00000017642	PHLDA2
			SIRPG	ART1
			HOXC9	MMP26
			EFNA4	OR51Q1
			WBP11	OR52E6
			ZG16B	OR52E8
			PTP4A1	OR56A3
			IGHV4-59	CCKBR
			TTC9	HPX
			FAM63A	SYT9
			CPNE7	LMO1
			LOC375295	C11orf16
			IFIH1	NRIP3
			COL12A1	SCUBE2
			TFRC	MICAL2
			CDYL2	CALCB
			TNFAIP6	CALCA
			EVI2B	NCR3LG1
			GPC4	KCNJ11
			LEO1	OTOG
			TMEM145	MYOD1
			HIST1H3C	KCNC1
			CYBB	LDHC
			FGD3	E2F8
			CACNG4	SLC6A5
			COG7	NELL1
			KRT8	SLC5A12
			PREX1	KIF18A
			CACNA2D2	DCDC1
			SIGMAR1	WT1
			MBOAT2	DEPDC7
			PRRG4	SLC1A2
			KCNH1	SYT13
			GALNT6	CHST1
			NUCB2	CREB3L1
			PTPLAD2	MDK
			CCL5	F2
			SCIN	TRIM49B
			RALGPS2	TRIM51
			GPSM2	RTN4RL2
			RAD54B	UBE2L6
			RIPK2	GLYATL1
			CERS4	FAM111B
			EMP3	CBLIF
			SLC27A2	MS4A14
			SKIL	MS4A1
			G6PC3	MS4A8
			E2F5	MS4A15
			ZNF552	TMEM132A
			C1orf51	CD6
			C6orf211	CD5
			JUNB	LRRC10B
			ZNF730	SYT7
			CYP2B7P1	FEN1
			HLA-DRA	FADS2
			CXorf22	SCGB2A1
			GRHL2	SCGB1D2
			AQP9	SCGB2A2
			SPDEF	SCGB1D4
			KCNE4	C11orf98
			CLEC7A	UQCC3
			CD53	GNG3
			IFI44L	SLC22A24
			CCDC117	SLC22A10
			GBP4	PLAAT4
			HIST1H4C	PLAAT2
			CCL4	RCOR2
			HIST1H1C	PPP1R14B
			CACNA1H	GPHA2
			STAP1	MAJIN
			CDCP1	BATF2
			MSI2	SAC3D1
			PXDN	CDCA5
			FCGR2C	ZNHIT2
			KLHDC7B	SPDYC
			IL2RG	TIGD3
			PRR15L	OVOL1
			DOCK2	CFL1
			POTEB	DRAP1
			COL1A2	CST6
			2025-09-03	CATSPER1
			RNA5SP299	KLC2
			UCHL1	CNIH2
			TMSB4XP4	TMEM151A
			HLA-DPA1	DPP3
			LOC100996444	CCDC87
			PTPLAD1	LRFN4
			TFF1	C11orf86
			ABHD2	RHOD
			DCXR	PPP1CA
			LGALS8	TBX10
			NAT1	TCIRG1
			SNORD12B	GAL
			FAP	TESMIN
			ESR1	CCND1
			ABAT	FGF4
			HSPA1B	FGF3
			THBS4	FADD
			LDOC1	DHCR7
			FOXA1	KRTAP5-7
			PARD6B	KRTAP5-8
			OTTHUMG00000033321	KRTAP5-9
			AGR3	KRTAP5-10
			SLC30A1	DEFB108B
			TNFAIP3	STARD10
			OTTHUMG00000152753	P2RY6
			LOC100507012	RELT
			SFN	DNAJB13
			RASGRP1	P4HA3
			TOX3	TPBGL
			NETO2	KLHL35
			BPIFB1	B3GNT6
			PLA2G7	USP35
			MGAT4A	DDIAS
			GZMA	CCDC83
			VSIG4	PRSS23
			GZMK	GRM5
			RGS1	TYR
			SLC7A11	MTNR1B
			MS4A14	DEUP1
			CHAD	C11orf97
			IER3	CNTN5
			LAPTM4B	MMP8
			SNORA76	MMP10
			MXRA5	MMP1
			ENPP1	MMP3
			CD3G	MMP12
			GALNT7	MMP13
			PPAPDC1B	CARD17
			PIK3CG	SLN
			KIAA1467	SLC35F2
			ME1	BTG4
			GPRIN3	C11orf88
			CD27	IL18
			DIO1	CLDN25
			MUC5B	HTR3A
			DCAF10	APOA5
			CLEC3A	APOC3
			WIPI1	APOA1
			SLC9A2	TMPRSS4
			PTPRC	CD3D
			SNORA71C	CXCR5
			UGCG	UPK2
			MRPS30	H2AX
			BHLHE40	GRIK4
			TRAT1	OR8G5
			HLA-DRB4	OR8A1
			AGT	PANX3
			PARD6G-AS1	CHEK1
			ADIPOR2	ACRV1
			GPX8	PATE4
			IFI44	HYLS1
			CHML	ST3GAL4
			STMND1	ST14
			SLAMF6	TUBB8
			SKAP1	UCN3
			UBD	TUBAL3
			CLDN3	CALML5
			SLC39A11	GATA3
			VAV3	MCM10
			SAMD9L	MALRD1
			LOX	C10orf113
			FASN	DNAJC1
			UGDH	EBLN1
			REEP6	COMMD3-BMI1
			LOC400768	SPAG6
			COL5A2	ARMC3
			CILP	C10orf67
			HS6ST3	ENKUR
			CGA	GPR158
			POTEC	MKX
			LUM	BAMBI
			HLA-DQB1	LYZL1
			LOC285878	LYZL2
			SLC39A6	MTRNR2L7
			SIDT1	RET
			PNPO	FXYD4
			MS4A1	ZNF239
			PLA2G2D	TMEM72
			AGR2	MSMB
			PRSS8	DRGX
			SOX2	SLC18A3
			MTSS1	OGDHL
			NELL2	DKK1
			CTSC	ZWINT
			CELSR2	CDK1
			DENND1B	RTKN2
			KCNJ3	DNAJC12
			DNAJC12	DNA2
			HTRA3	NEUROG3
			CD38	COL13A1
			OTTHUMG00000162208	ADAMTS14
			GP2	UNC5B
			CDH2	SLC29A3
			LCP1	OIT3
			ALDH3B2	SYNPO2L
			OTTHUMG00000151383	PLAU
			CPA3	DUSP13
			SNORD115-28	COMTD1
			IGHV2-26	MAT1A
			ITGA11	DYDC1
			REPS2	DYDC2
			PIM2	FAM25A
			ENTPD5	LIPM
			RAB3B	ANKRD22
			FAM134B	IFIT2
			POTEM	IFIT1
			MMP12	ANKRD1
			ST8SIA6-AS1	KIF11
			C4B	CEP55
			CDH1	HELLS
			SLC30A8	ALDH18A1
			NQO1	TLL2
			SLC1A1	SLIT1
			POTEH	ARHGAP19-SLIT1
			MLPH	NKX2-3
			SERPINA1	ENTPD7
			IGHV1-46	PAX2
			IKZF3	KAZALD1
			CD163	TLX1
			OTTHUMG00000032150	LBX1
			POTEG	DPCD
			NPNT	C10orf95
			WWP1	SFXN2
			ERP27	INA
			ABCA12	CALHM1
			SLC7A8	CALHM3
			CCL19	NEURL1
			OTTHUMG00000162209	SORCS3
			PIEZO2	SORCS1
			TRPA1	TDRD1
			OTTHUMG00000153626	ATRNL1
			DUSP4	GFRA1
			KRT19	PNLIP
			CA12	PNLIPRP1
			COL3A1	C10orf82
			IGHV1-45	VAX1
			HERC6	PLPP4
			CXADRP3	HMX3
			OTTHUMG00000154820	HMX2
			IGHD3-16	BUB3
			CPA6	GPR26
			ENPP5	ADAM12
			MIR4737	INSYN2A
			MIR4500	MKI67
			RMND1	KNDC1
			XBP1	ADAM8
			IGHV1-8	CALY
			EPPK1	B4GALNT3
			LRRC31	LRTM2
			RASEF	FKBP4
			FAM196A	FOXM1
				TEAD4
				PRMT8
				RAD51AP1
				CD27
				GAPDH
				PTMS
				LAG3
				CDCA3
				ENO2
				APOBEC1
				CLEC4C
				NANOGNB
				SLC2A14
				CLEC6A
				A2ML1
				CLEC2A
				CLEC7A
				OLR1
				TMEM52B
				TAS2R13
				PRB3
				PRB4
				PRB1
				PRB2
				GPR19
				GPRC5A
				FAM234B
				GSG1
				H4-16
				H2AJ
				ERP27
				IAPP
				LMNTD1
				SMCO2
				SYT10
				MUC19
				ADAMTS20
				NELL2
				COL2A1
				CACNB3
				RND1
				DDN
				RHEBL1
				TUBA1C
				TROAP
				C1QL4
				DNAJC22
				FAIM2
				RACGAP1
				CELA1
				GALNT6
				SLC4A8
				KRT86
				KRT81
				KRT85
				KRT75
				KRT6A
				KRT72
				KRT73
				KRT2
				KRT1
				KRT3
				KRT78
				KRT8
				KRT18
				ESPL1
				HOXC13
				HOXC12
				HOXC11
				HOXC10
				AC012531.3
				HOXC4
				NFE2
				GPR84
				GTSF1
				LACRT
				DCD
				NEUROD4
				ERBB3
				APOF
				TIMELESS
				HSD17B6
				RDH16
				NXPH4
				AC137834.1
				B4GALNT1
				CYP27B1
				C12orf56
				TBC1D30
				HMGA2
				IFNG
				LYZ
				MYRFL
				TPH2
				KCNC2
				E2F7
				SYT1
				SLC6A15
				EPYC
				CLLU1-AS1
				PLEKHG7
				FAM71C
				SLC17A8
				GAS2L3
				SLC5A8
				SPIC
				PARPBP
				PMCH
				PAH
				ASCL1
				C12orf42
				CHST11
				CKAP4
				ASCL4
				SVOP
				FOXN4
				FAM222A
				OAS1
				OAS3
				OAS2
				IQCD
				SDS
				SDSL
				LHX5
				RNFT2
				CCDC60
				CIT
				BICDL1
				MSI1
				OASL
				MORN3
				RHOF
				B3GNT4
				KNTC1
				BRI3BP
				TMEM132D
				PIWIL1
				P2RX2
				TUBA3C
				GJA3
				GJB2
				GJB6
				SKA3
				AMER2
				SHISA2
				PDX1
				CDX2
				FLT3
				ZAR1L
				BRCA2
				POSTN
				FREM2
				FAM216B
				EPSTI1
				CBY2
				ARL11
				CCDC70
				ATP7B
				NEK5
				CKAP2
				PCDH8
				PCDH17
				DIAPH3
				KLHL1
				ACOD1
				POU4F1
				SLITRK1
				SLITRK6
				HS6ST3
				RNF113B
				SLC15A1
				GPR18
[truncated: 1,029 more rows]
