# Supplementary material for: Inhibition of RACGAP1 sensitizes triple-negative breast cancer cells to ferroptosis by regulating CPT1A-dependent fatty acid metabolism
Source: J Exp Clin Cancer Res. 2025 Dec 24;44:323. doi: 10.1186/s13046-025-03568-4 (PMC12729191; doi:10.1186/s13046-025-03568-4)
Supplement: Supplementary file 8 — Supplementary Material 8 [file 13046_2025_3568_MOESM8_ESM.xlsx]

## Sheet: Sheet1
Variables		Statistics
Status	Death	924 (85.95%)
	Alive	151 (14.05%)
OS.time (median (Q1, Q3), days)		865 (463, 1685.25)
Age (median (Q1, Q3), years)		58 (48.5, 67)
Gender	Female	1063 (98.88%)
	Male	12 (1.12%)
Stage	I	182 (16.93%)
	II	614 (57.12%)
	III	238 (22.14%)
	IV	20 (1.86%)
	X	21 (1.95%)
Tumor	T1	279 (25.95%)
	T2	624 (58.05%)
	T3	131 (12.19%)
	T4	38 (3.53%)
	TX	3 (0.28%)
Distant metastatic	M0	887 (82.51%)
	M1	22 (2.05%)
	MX	166 (15.44%)
Lymph node metastasis	N0	510 (47.44%)
	N1	356 (33.12%)
	N2	120 (11.16%)
	N3	73 (6.79%)
	NX	16 (1.49%)
